# Supplementary material for: Genes significantly associated with lineage II food isolates of Listeria monocytogenes
Source: BMC Genomics. 2018 Sep 25;19:708. doi: 10.1186/s12864-018-5074-2 (PMC6157050; doi:10.1186/s12864-018-5074-2)
Supplement: Supplementary file 1 — List of 176 isolates included in this study and the associated metadata. (XLSX 23 kb) [file 12864_2018_5074_MOESM1_ESM.xlsx]

## Sheet: Sheet2
Additional File 1. Isolates included in this study, metadata when available
isolates included in comparative analyses
Strain Name	SRA Accessions (non-reference genomes)	Assembly Accessions (WGS, Genbank, or RefSeq	Isolation Source	Isolate Classification	Isolation Date (if available)	Country	State	LM lineage	sequenced at FDA or CDC
CFSAN012703	SRR1481695	QOSO00000000	placenta	clinical	-	-	-	1	FDA
CFSAN012712	SRR1481665	QOSN00000000		food-environmental	-	-	-	1	FDA
CFSAN012733	SRR1566193	QUPX00000000	premature birth	clinical	1909-06-07	Germany		1	FDA
CFSAN012735	SRR1509636	QUQH00000000	premature birth-ear	clinical	1909-05-29	Germany		1	FDA
FSL_R2-503		AAR02.1	human	clinical	1994	USA		1	NA
MOD1_LS114	SRR1566192	QRQZ00000000	fetus	clinical	1909-05-29	Germany		1	FDA
MOD1_LS149	SRR1566194	QOTT00000000	spinal fluid	clinical	1988-04-05	USA	MI	1	FDA
PNUSAL000015	SRR945147	QXLN00000000	Placenta	clinical	2013-03-01	USA	IL	1	CDC
PNUSAL000017	SRR945149	QXLM00000000	blood	clinical	2013-04-23	USA	IL	1	CDC
PNUSAL000019	SRR945151	QXLL00000000	Placenta	clinical	2013-05-29	USA	IL	1	CDC
PNUSAL000022	SRR945154	QXLK00000000	CSF	clinical	2013-05-26	USA	MI	1	CDC
PNUSAL000036	SRR945168	QXLH00000000	blood	clinical	2013-06-12	USA	MA	1	CDC
PNUSAL000042	SRR945172	QXLF00000000	CSF	clinical	2013-06-21	USA	VA	1	CDC
PNUSAL000046	SRR945176	QXLE00000000	blood	clinical	2012-06-03	USA	MA	1	CDC
PNUSAL000047	SRR945177	QXLD00000000	blood	clinical	2012-09-17	USA	WI	1	CDC
PNUSAL000089	SRR972407	QXLC00000000	CSF	clinical	2013-05-20	USA	NY	1	CDC
PNUSAL000104	SRR972392	QXLA00000000	blood	clinical	2013-07-13	USA	MI	1	CDC
PNUSAL000108	SRR953800	QXKY00000000	CSF	clinical	2013-07-13	USA	VA	1	CDC
PNUSAL000128	SRR974859	QXKW00000000	placenta	clinical	2013/7	USA	NY	1	CDC
PNUSAL000137	SRR974868	QXKV00000000	blood	clinical	2013-08-01	USA	VA	1	CDC
PNUSAL000246	SRR1016583	QXKM00000000	Placenta	clinical	2013-09-06	USA	VA	1	CDC
PNUSAL000276	SRR1021890	QXKK00000000	blood	clinical	2013-09-08	USA	NJ	1	CDC
PNUSAL000309	SRR1016599	QXKG00000000	blood	clinical	2013-09-22	USA	KY	1	CDC
PNUSAL000318	SRR1016608	QXKF00000000	blood, NOS	clinical	2013-08-06	USA	WA	1	CDC
PNUSAL000355	SRR1027093	QXKC00000000	blood	clinical	2013-10-04	USA	CA	1	CDC
PNUSAL000363	SRR1027101	QXJZ00000000	Stool	clinical	2013-10-15	USA	TN	1	CDC
PNUSAL000368	SRR1032219	QRQY00000000	blood	clinical	2013-10	USA	NY	1	CDC
PNUSAL000374	SRR1030272	QXJY00000000	blood	clinical	2013-10-03	USA	VA	1	CDC
PNUSAL000385	SRR1044941	QXJW00000000	CSF	clinical	2013-10-08	USA	OR	1	CDC
PNUSAL000395	SRR1039785	QXJU00000000		clinical	-	-	-	1	CDC
PNUSAL000402	SRR1033772	QXJT00000000	blood	clinical	2013-10-27	USA	PA	1	CDC
PNUSAL000422	SRR1039798	QXMF00000000	CSF	clinical	2012-01-23	USA	IN	1	CDC
PNUSAL000426	SRR1039802	QXME00000000	blood	clinical	2013-10-22	USA	CA	1	CDC
PNUSAL000435	SRR1043167	QXMD00000000	CSF	clinical	2013-11-08	USA	NC	1	CDC
PNUSAL000443	SRR1043175	QXMB00000000	blood	clinical	2012-12-11	USA	CA	1	CDC
PNUSAL000446	SRR1055840	QXMA00000000	blood	clinical	-	USA	VA	1	CDC
PNUSAL000451	SRR1055845	QXLY00000000	blood	clinical	2013-11-22	USA	IL	1	CDC
PNUSAL000467	SRR1055860	QXLW00000000	blood	clinical	2013-08-01	USA	NY	1	CDC
PNUSAL000479	SRR1112129	QXLV00000000	amniotic fluid	clinical	2013-03-06	USA	NY	1	CDC
PNUSAL000485	SRR1112146	QXLU00000000	placenta	clinical	1905-07-05	USA	NY	1	CDC
PNUSAL000550	SRR1166836	QXLS00000000	CSF	clinical	2013-12-30	USA	AZ	1	CDC
SLCC2540		NC_018586.1	human	clinical	1956	USA		1	NA
CFSAN002244	SRR5195571	PIST00000000	romaine Lettuce	food-environmental	2012-05-14	USA	WA	1	FDA
CFSAN002245	SRR5195570	PIPG00000000	romaine Lettuce	food-environmental	2012-06-18	USA	NC	1	FDA
CFSAN002345	SRR1206143	PISR00000000	Baby Spinach	food-environmental	2011-06-06	USA	CA	1	FDA
CFSAN002349	SRR1206159	LHRX00000000	organic Baby Spinach	food-environmental	2011-07-08	USA	CA	1	FDA
CFSAN004302	SRR1818020	QOTK00000000	uncured canadian bacon	food-environmental		USA	TX	1	FDA
CFSAN008331	SRR1284743	QUPZ00000000	basil	food-environmental	2013-12-17	USA	GA	1	FDA
CFSAN012370	SRR1257299	QUQJ00000000	italian parsley	food-environmental	2014-03-04	USA	CA	1	FDA
CFSAN018399	SRR1449236	QUPL00000000	non-food-contact surface	food-environmental	1909-07-06	USA	PA	1	FDA
CFSAN018401	SRR1449226	QUPK00000000	boiled ham	food-environmental	1909-07-06	USA	WI	1	FDA
CFSAN028363	SRR1805551	QUTK00000000	environmental swab	food-environmental	2001-07-02	USA	VA	1	FDA
CFSAN028373	SRR1805392	QOSW00000000	buffet style ham	food-environmental	2002-11-19	USA	NC	1	FDA
CFSAN028442	SRR1805505	QOTF00000000	pork blood sausage	food-environmental		USA	CA	1	FDA
CFSAN028465	SRR2005850	QUQK00000000	Chicken Tacos	food-environmental		USA	TX	1	FDA
CFSAN028468	SRR1805405	QOTD00000000	natural casing frankfuRTErs	food-environmental		USA	NJ	1	FDA
CFSAN028471	SRR1805452	QZCJ00000000	beef and potato burrito	food-environmental		USA	CA	1	FDA
CFSAN028476	SRR1805444	QUTL00000000	chicken taquitos	food-environmental		USA	KS	1	FDA
CFSAN028697	SRR2124359	QUQC00000000	cantaloupe	food-environmental	2011-06-25	USA	GA	1	FDA
CFSAN028733	SRR2124375	QUQB00000000	raw milk	food-environmental	2011-12-07	USA	CT	1	FDA
CFSAN028737	SRR2124272	QUPG00000000	watermelon	food-environmental	2012-02-22	USA	GA	1	FDA
CFSAN028781	SRR2924583	QUPF00000000	mushrooms	food-environmental	2013-01-05	USA	MD	1	FDA
CFSAN028791	SRR2924593	QOSK00000000	soft ripened cheese	food-environmental	2013-01-30	USA	MD	1	FDA
CFSAN028797	SRR2924599	QOSI00000000	cantaloupe	food-environmental	2013-03-02	USA	MD	1	FDA
CFSAN028803	SRR2924557	QOSH00000000	semi soft cheese	food-environmental	2013-02-27	USA	MD	1	FDA
CFSAN028805	SRR2924559	QOSG00000000	RTE deli meats - ham	food-environmental	2011-07-09	USA	MD	1	FDA
CFSAN028815	SRR2924569	QOTW00000000	RTE deli meats - ham	food-environmental	2012-05-04	USA	MD	1	FDA
CFSAN028817	SRR2924571	QOTV00000000	RTE deli meats - honey bbq chicken	food-environmental	2012-05-19	USA	MD	1	FDA
CFSAN028822	SRR2924576	QOTQ00000000	RTE deli meats - deli chicken	food-environmental	2012-06-20	USA	GA	1	FDA
CFSAN028833	SRR2960764	QOTP00000000	RTE deli meats - low sodium turkey	food-environmental	2012-08-08	USA	GA	1	FDA
CFSAN028894	SRR2960781	QOTU00000000	raw cut vegetables	food-environmental	2012-07-07	USA	MD	1	FDA
CFSAN028896	SRR2960783	QOTO00000000	raw, cut celery	food-environmental	2012-07-07	USA	MD	1	FDA
CFSAN028898	SRR2960785	QOTN00000000	raw cut vegetables	food-environmental	2012-07-07	USA	MD	1	FDA
CFSAN028900	SRR2960787	QOTM00000000	raw cut vegetables	food-environmental	2012-07-07	USA	MD	1	FDA
CFSAN028902	SRR2960789	QOTL00000000	raw cut vegetables	food-environmental	2012-07-07	USA	MD	1	FDA
CFSAN012744	SRR1709679	QXDY00000000	blood	clinical	1988-04-05	USA	MA	2	FDA
EGD		NC_022568.1	rabbit	clinical	1926	UK		2	NA
EGD-e		NC_003210	rabbit	clinical	1924	England		2	NA
LM_SLCC2372		NC_018588.1	human	clinical	1935	UK		2	NA
PNUSAL000011	SRR1068559	QXLO00000000	CSF	clinical	2012-06-11	USA	PA	2	CDC
PNUSAL000025	SRR945157	QXLJ00000000	blood	clinical	2013-04-19	USA	CA	2	CDC
PNUSAL000026	SRR945158	QXLI00000000	CSF	clinical	2013-03-26	USA	CA	2	CDC
PNUSAL000037	SRR945169	QXLG00000000	blood	clinical	2013-06-07	USA	PA	2	CDC
PNUSAL000096	SRR1041623	QXLB00000000	blood	clinical	2013-07-08	USA	CT	2	CDC
PNUSAL000107	SRR953799	QXKZ00000000	blood	clinical	2013-07-16	USA	OK	2	CDC
PNUSAL000115	SRR1005503	QXKX00000000	CSF	clinical	2013-07-15	USA	NC	2	CDC
PNUSAL000144	SRR1005714	QXKU00000000	blood	clinical	2013-08-09	USA	TN	2	CDC
PNUSAL000148	SRR1013803	QXKT00000000	blood	clinical	2013-07-25	USA	PA	2	CDC
PNUSAL000149	SRR1005716	QXKS00000000	blood	clinical	2013-07-29	USA	PA	2	CDC
PNUSAL000151	SRR1005717	QXKR00000000	blood	clinical	2013-07-31	USA	CT	2	CDC
PNUSAL000166	SRR974887	QXKQ00000000	blood	clinical	2013-08-02	USA	WI	2	CDC
PNUSAL000188	SRR988735	QXKP00000000		clinical	2013-08-14	USA	GA	2	CDC
PNUSAL000190	SRR988737	QXKO00000000	blood	clinical	2013-08-24	USA	MO	2	CDC
PNUSAL000195	SRR988742	QXKN00000000	blood	clinical	2013-08-12	USA	SC	2	CDC
PNUSAL000255	SRR1021888	QXKL00000000	blood	clinical	2013-08-02	USA	NJ	2	CDC
PNUSAL000292	SRR1021949	QXKI00000000	body fluid	clinical	2013-09-13	USA	NY	2	CDC
PNUSAL000306	SRR1021893	QXKH00000000	blood	clinical	2013-07-17	USA	WI	2	CDC
PNUSAL000334	SRR1033762	QXKE00000000	blood	clinical	2013-09-18	USA	NY	2	CDC
PNUSAL000335	SRR1033763	QXKD00000000	CSF	clinical	2013-09-22	USA	MN	2	CDC
PNUSAL000360	SRR1027098	QXKB00000000	thalamic basal ganglia	clinical	2013-10-08	USA	NC	2	CDC
PNUSAL000361	SRR1027099	QXKA00000000	blood	clinical	2013-10-06	USA	NC	2	CDC
PNUSAL000378	SRR1030276	QXJX00000000	blood	clinical	2013-10-04	USA	CO	2	CDC
PNUSAL000391	SRR1030284	QXJV00000000	blood	clinical	2013-10-24	USA	NV	2	CDC
PNUSAL000414	SRR1039789	QXJS00000000	blood	clinical	2012-12-22	USA	NY	2	CDC
PNUSAL000442	SRR1043174	QXMC00000000	blood	clinical	2013-10-11	USA	CA	2	CDC
PNUSAL000447	SRR1055841	QXLZ00000000	blood	clinical	2013-10-20	USA	SC	2	CDC
PNUSAL000492	SRR1068567	QXLT00000000	blood	clinical		USA	MA	2	CDC
PNUSAL000553	SRR1166839	QXLR00000000	blood	clinical	2013-12-29	USA	NY	2	CDC
PNUSAL000561	SRR1166847	QXLQ00000000	blood	clinical	2009-01-07	USA	IL	2	CDC
PNUSAL000563	SRR1166849	QXLP00000000	blood	clinical	2013-12-30	USA	CA	2	CDC
CFSAN002350	SRR1206144	PISS00000000	curly leaf spinach	food-environmental	2011-11-18	USA	VA	2	FDA
CFSAN004329	SRR1818045	QRRH00000000	smoked pork chops (3/12/03)	food-environmental	2003-03-12	USA	PA	2	FDA
CFSAN004330	SRR1818027	QXDZ00000000	10\ wieners	food-environmental		USA	KY	2	FDA
CFSAN004332	SRR1818028	QRRE00000000	environmental isolate	food-environmental	2004-02-25	USA	NJ	2	FDA
CFSAN004339	SRR1818033	QRRG00000000	fries and chicken nuggets	food-environmental		USA	OH	2	FDA
CFSAN004341	SRR1825869	QRRF00000000	roasted beef	food-environmental		USA	CO	2	FDA
CFSAN012529	SRR1288447	QUQI00000000	other fully cooked not sliced product	food-environmental	1909-07-07	USA	MI	2	FDA
CFSAN012532	SRR1288448	QUPY00000000		food-environmental	1909-07-07	USA	NJ	2	FDA
CFSAN013584	SRR1373572	QUPW00000000	fully cooked diced seasoned grilled chicken breast fajita	food-environmental	1909-07-06	USA	IA	2	FDA
CFSAN013586	SRR1373598	QUPV00000000	non-food-contact surface	food-environmental	1909-07-06	USA	TX	2	FDA
CFSAN013587	SRR1373593	QUPU00000000	mild souse	food-environmental	1909-07-06	USA	TN	2	FDA
CFSAN013596	SRR1373573	QUPT00000000	chicken and cheese chimichanga	food-environmental	1909-07-06	USA	MS	2	FDA
CFSAN018246	SRR1378345	QUPS00000000	avocado	food-environmental	2014-05-15	Chile		2	FDA
CFSAN018332	SRR1448843	QUPR00000000	fresh hass avocados	food-environmental	2014-05-27	Chile		2	FDA
CFSAN018384	SRR1448871	QUPQ00000000	curry white meat chicken salad with walnuts	food-environmental	1909-07-07	USA	MO	2	FDA
CFSAN018386	SRR1448849	QUPP00000000	non-food-contact surface	food-environmental	1909-07-06	USA	TX	2	FDA
CFSAN018387	SRR1448852	QUPO00000000	non-food-contact surface	food-environmental	1909-07-06	USA	GA	2	FDA
CFSAN018393	SRR1449234	QUPN00000000	environmental: food-contact surface	food-environmental	1909-07-06	USA	IA	2	FDA
CFSAN018397	SRR1449228	QUPM00000000	non-food-contact surface	food-environmental	1909-07-06	USA	PA	2	FDA
CFSAN022387	SRR1535702	contaminatin fix	hass avocados	food-environmental	2014-05-28	USA	CA	2	FDA
CFSAN022987	SRR1554252	QUPJ00000000	non-food-contact surface	food-environmental	1909-07-07	USA	NC	2	FDA
CFSAN022990	SRR1554266	QXDX00000000	pork barbeque	food-environmental	1909-07-07	USA	IL	2	FDA
CFSAN022991	SRR1554254	QUQG00000000	skinless hot dogs	food-environmental	1909-07-07	USA	MN	2	FDA
CFSAN022992	SRR1554260	QOSM00000000	fully cooked pork sausage patties	food-environmental	1909-07-07	USA	WI	2	FDA
CFSAN022994	SRR1554255	QUPI00000000	non-food-contact surface	food-environmental	1909-07-07	USA	OK	2	FDA
CFSAN022996	SRR1554262	QUPH00000000	non-food-contact surface	food-environmental	1909-07-07	USA	TX	2	FDA
CFSAN022998	SRR1554264	QUQF00000000	non-food-contact surface	food-environmental	1909-07-07	USA	GA	2	FDA
CFSAN023701	SRR1569795	QUQE00000000	RTE product - polish sausage link	food-environmental	1909-07-07	USA	NY	2	FDA
CFSAN028298	SRR1805453	QOTB00000000	mint	food-environmental	-	-	-	2	FDA
CFSAN028356	SRR1805486	QOTJ00000000	chinese sausage	food-environmental	2001-01-19	USA	CA	2	FDA
CFSAN028357	SRR1805500	QOTI00000000	beef jerky	food-environmental	2007-02-17	USA	OR	2	FDA
CFSAN028359	SRR1805433	QOTA00000000	chicken	food-environmental	2001-04-18	USA	IA	2	FDA
CFSAN028365	SRR1805401	QOSZ00000000	quesadilla with chicken	food-environmental	2001-10-25	USA	FL	2	FDA
CFSAN028369	SRR1805552	QOSY00000000	spicy cashew chicken egg roll	food-environmental	2002-07-08	USA	CA	2	FDA
CFSAN028372	SRR1805391	QOSX00000000	polish sausage	food-environmental	2002-11-04	USA	MI	2	FDA
CFSAN028374	SRR1805361	QOTH00000000	boneless ham	food-environmental	2003-03-27	USA	NJ	2	FDA
CFSAN028412	SRR1805393	QOSV00000000		food-environmental	2004-08-20	USA	PA	2	FDA
CFSAN028414	SRR1805353	QOSU00000000	salami	food-environmental	2003-10-28	USA	NJ	2	FDA
CFSAN028415	SRR1805503	QOTG00000000	bbq pork	food-environmental	2003-11-12	USA	IN	2	FDA
CFSAN028417	SRR1805531	QOST00000000		food-environmental	2004-02-25	USA	NJ	2	FDA
CFSAN028440	SRR1805467	QRRD00000000	smoked sausage with italian style seasoning	food-environmental		USA	OH	2	FDA
CFSAN028459	SRR1805432	QOSS00000000	turkey and cooked ham	food-environmental		USA	TX	2	FDA
CFSAN028460	SRR1805520	QOTE00000000	smoked turkey breast	food-environmental		USA	CA	2	FDA
CFSAN028463	SRR1805543	QOSR00000000	chicken sausage wild mushroom and garlic	food-environmental		USA	NY	2	FDA
CFSAN028469	SRR1805556	QOTC00000000	sliced cooked ham and pork shoulder	food-environmental	-	USA	PR	2	FDA
CFSAN028472	SRR1805509	QRRC00000000	corn dogs	food-environmental		USA	OH	2	FDA
CFSAN028489	SRR1805508	QOSQ00000000	blue-veined, mold-ripened cheese	food-environmental	1909-06-23	USA	CA	2	FDA
CFSAN028538	SRR1812789	QXDW00000000	non-food-contact surface	food-environmental	1909-07-07	USA	IA	2	FDA
CFSAN028542	SRR1812822	QUQD00000000	non-food-contact surface	food-environmental	1909-07-07	USA	WI	2	FDA
CFSAN028665	SRR1973837	QOSL00000000	cantaloupe	food-environmental	2011-03-05	USA	GA	2	FDA
CFSAN028761	SRR2124384	QUQA00000000	watermelon	food-environmental	2012-03-12	USA	GA	2	FDA
CFSAN028783	SRR2924585	QUPE00000000	mushrooms	food-environmental	2013-01-16	USA	GA	2	FDA
CFSAN028785	SRR2924587	QUPD00000000	mushrooms	food-environmental	2013-01-23	USA	CA	2	FDA
CFSAN028795	SRR2924597	QOSJ00000000	regular butter	food-environmental	2013-02-23	USA	CT	2	FDA
CFSAN028799	SRR2924601	QUPC00000000	fresh cheese	food-environmental	2013-02-28	USA	MD	2	FDA
CFSAN028801	SRR2924603	QUPB00000000	soft ripened cheese	food-environmental	2013-02-25	USA	MD	2	FDA
CFSAN028807	SRR2924561	QOTS00000000	RTE deli meats - cooked ham	food-environmental	2011-08-17	USA	CT	2	FDA
CFSAN028811	SRR2924565	QRRB00000000	RTE deli meats - chicken deli	food-environmental	2012-03-14	USA	GA	2	FDA
CFSAN028813	SRR2924567	QOTR00000000	RTE deli meats - turkey mesquite	food-environmental	2012-04-28	USA	CT	2	FDA
CFSAN028819	SRR2924573	QRRA00000000	RTE deli meats - ham	food-environmental	2012-06-20	USA	GA	2	FDA
CFSAN003456	SRR1825866	QUQL00000000		clinical	1909-07-01	USA	NC	3	FDA
PNUSAL000290	SRR1112044	QXKJ00000000		clinical	2013-09-27	USA	FL	3	FDA
PNUSAL000456	SRR1055848	QXLX00000000	blood	clinical	2013-11-15	USA	IA	3	FDA
CFSAN028475	SRR1805418	QUTM00000000	chicken	food-environmental		USA	NC	3	FDA
ATCC33091		GCF_000241405.1	human gut			Germany		L. innocua	NA
FSL_J1-023		NZ_CM001049						L. innocua	NA
