# Supplementary material for: Genes significantly associated with lineage II food isolates of Listeria monocytogenes
Source: BMC Genomics. 2018 Sep 25;19:708. doi: 10.1186/s12864-018-5074-2 (PMC6157050; doi:10.1186/s12864-018-5074-2)
Supplement: Supplementary file 5 — Chi-Square test for significant gene clusters in lineage II. (XLSX 49 kb) [file 12864_2018_5074_MOESM5_ESM.xlsx]

## Sheet: results_lin2_less15%_core_stric
Additional File 5. Chi-Square test for significant gene clusters in lineage II.
p-value	significant?	bonferroni corrected p-value	EGD-e protein in cluster, if present	PROKKA annotaton	Locus tag for first sequence in cluster
5.2595e-06	yes	6.42674e-05	NA	predicted protein	DYZ80_03003
1.13916e-05	yes	6.42674e-05	NP_464625.1	putative cadmium-transporting ATPase	DYZ28_02850
1.75971e-05	yes	6.42674e-05	NA	hypothetical protein	DYZ80_03021
3.43709e-05	yes	6.42674e-05	NA	ebrB	DYZ53_00842
3.44333e-05	yes	6.42674e-05	NA	hypothetical protein	DYZ80_03082
4.79145e-05	yes	6.42674e-05	NP_464627.1	Cadmium resistance transcriptional regulatory protein CadC	DYZ80_02999
5.19034e-05	yes	6.42674e-05	NA	Quaternary ammonium compound-resistance protein QacC	JU58_03050
6.20674e-05	yes	6.42674e-05	NA	Nucleoid occlusion factor SlmA	DYZ53_00841
9.09921e-05	no	6.42674e-05	NA	DNA-invertase hin	DYZ28_03009
0.000109937	no	6.42674e-05	NA	hypothetical protein	DYZ80_03077
0.000125879	no	6.42674e-05	NA	hypothetical protein	DYZ80_02985
0.000191163	no	6.42674e-05	NA	hypothetical protein	DYZ53_03104
0.000214361	no	6.42674e-05	NA	hypothetical protein	DYZ80_03084
0.000214361	no	6.42674e-05	NA	hypothetical protein	DYZ81_02994
0.000214361	no	6.42674e-05	NA	hypothetical protein	DYZ80_03079
0.000325811	no	6.42674e-05	NA	PemK family protein	DYZ80_03001
0.000369265	no	6.42674e-05	NA	hypothetical protein	DYZ81_02997
0.000369265	no	6.42674e-05	NA	hypothetical protein	DYZ81_02996
0.000369265	no	6.42674e-05	NA	hypothetical protein	DYZ80_03081
0.000369265	no	6.42674e-05	NA	hypothetical protein	DYZ81_02991
0.000369265	no	6.42674e-05	NA	hypothetical protein	DYZ80_03078
0.000444914	no	6.42674e-05	NA	predicted protein	DYZ80_03007
0.000444914	no	6.42674e-05	NA	conserved hypothetical protein	DYZ58_02812
0.000498366	no	6.42674e-05	NA	hypothetical protein	DYZ80_03026
0.000638161	no	6.42674e-05	NA	hypothetical protein	DYZ50_02895
0.000732766	no	6.42674e-05	NA	predicted protein	DYZ80_03002
0.000732766	no	6.42674e-05	NA	predicted protein	DYZ80_03004
0.000732766	no	6.42674e-05	NA	predicted protein	DYZ80_03005
0.00147467	no	6.42674e-05	NA	hypothetical protein	DYZ80_03017
0.00147467	no	6.42674e-05	NA	Conjugal transfer protein TraG	DYZ53_02945
0.00147467	no	6.42674e-05	NA	hypothetical protein	DYZ28_02842
0.00147467	no	6.42674e-05	NA	hypothetical protein	DYZ53_02957
0.00147467	no	6.42674e-05	NA	hypothetical protein	DYZ53_02958
0.00147467	no	6.42674e-05	NA	hypothetical protein	DYZ53_02941
0.00147467	no	6.42674e-05	NA	hypothetical protein	DYZ53_02959
0.00147467	no	6.42674e-05	NA	Type IV secretion system protein VirB11	DYZ53_02960
0.00147467	no	6.42674e-05	NA	hypothetical protein	DYZ53_02961
0.00147467	no	6.42674e-05	NA	hypothetical protein	DYZ53_02963
0.00169167	no	6.42674e-05	NA	DNA-invertase hin	DYZ81_02883
0.00169167	no	6.42674e-05	NA	Transposon Tn3 resolvase	DYZ80_03016
0.00182425	no	6.42674e-05	NA	hypothetical protein	DYZ53_03105
0.0019068	no	6.42674e-05	NA	hypothetical protein	DYZ28_03007
0.0019068	no	6.42674e-05	NA	hypothetical protein	DYZ28_03005
0.00216942	no	6.42674e-05	NP_465324.1	hypothetical protein	GU55_02185
0.00216942	no	6.42674e-05	NP_466081.1	Internalin B	GU55_02243
0.00216942	no	6.42674e-05	NA	Internalin B	AF960_00934
0.00238246	no	6.42674e-05	NP_463837.1	hypothetical protein	DYZ43_00576
0.00271496	no	6.42674e-05	NA	Chromosome-partitioning ATPase Soj	DYZ46_02899
0.00301589	no	6.42674e-05	NA	hypothetical protein	DYZ28_03008
0.00301589	no	6.42674e-05	NA	Quinone oxidoreductase 2	DYZ28_03006
0.00337	no	6.42674e-05	NP_464661.1	Internalin-A	GU55_00639
0.00373203	no	6.42674e-05	NA	hypothetical protein	GU55_00498
0.00428741	no	6.42674e-05	NA	hypothetical protein	DYZ81_02892
0.00464927	no	6.42674e-05	NA	hypothetical protein	DYZ28_02789
0.00471076	no	6.42674e-05	NA	hypothetical protein	DYZ28_03004
0.00471076	no	6.42674e-05	NA	hypothetical protein	DYZ28_02784
0.00666542	no	6.42674e-05	NA	hypothetical protein	JU74_02998
0.00666542	no	6.42674e-05	NA	Iron-sulfur cluster carrier protein	DYZ80_03020
0.00726971	no	6.42674e-05	NA	ATPase RavA	DYZ28_03003
0.00726971	no	6.42674e-05	NA	DNA primase TraC	HT82_03050
0.0102059	no	6.42674e-05	NA	NADH peroxidase	DYZ80_02987
0.0125012	no	6.42674e-05	NA	hypothetical protein	DYZ45_01349
0.0125012	no	6.42674e-05	NA	hypothetical protein	DYZ80_02296
0.0125012	no	6.42674e-05	NA	DNA topoisomerase 3	DYZ53_02947
0.0153965	no	6.42674e-05	NP_466213.1	Muramidase-2	DYZ44_01626
0.0153965	no	6.42674e-05	NA	Glycine betaine/carnitine transport binding protein GbuC	DYZ80_02988
0.0153965	no	6.42674e-05	NA	Zinc-transporting ATPase	DYZ80_02990
0.0166499	no	6.42674e-05	NP_463612.1	Ribonuclease	DYZ53_00450
0.0167208	no	6.42674e-05	NA	hypothetical protein	DYZ80_03025
0.0167208	no	6.42674e-05	NA	hypothetical protein	DYZ60_03165
0.0167208	no	6.42674e-05	NA	conserved hypothetical protein	DYZ83_00671
0.0167208	no	6.42674e-05	NA	Transposon Tn7 transposition protein TnsB	DYZ28_02853
0.0167208	no	6.42674e-05	NA	DNA adenine methyltransferase YhdJ	AF843_02182
0.0167208	no	6.42674e-05	NA	hypothetical protein	DYZ28_02848
0.0167208	no	6.42674e-05	NA	hypothetical protein	DYZ28_02849
0.0167208	no	6.42674e-05	NA	hypothetical protein	DYZ28_02793
0.0167208	no	6.42674e-05	NA	hypothetical protein	DYZ28_02794
0.0169467	no	6.42674e-05	NA	hypothetical protein	DYZ54_00887
0.0169467	no	6.42674e-05	NP_463604.1	hypothetical protein	DYZ43_01990
0.0173747	no	6.42674e-05	NA	hypothetical protein	DYZ80_00006
0.0188485	no	6.42674e-05	NP_463869.1	Inorganic pyrophosphatase	DYZ78_02664
0.0188485	no	6.42674e-05	NA	hypothetical protein	DYZ53_02950
0.0188485	no	6.42674e-05	NA	hypothetical protein	DYZ53_02942
0.0188485	no	6.42674e-05	NA	hypothetical protein	DYZ53_02943
0.0188485	no	6.42674e-05	NA	hypothetical protein	DYZ53_02944
0.0188485	no	6.42674e-05	NA	hypothetical protein	DYZ53_02946
0.0188485	no	6.42674e-05	NA	hypothetical protein	DYZ53_02948
0.0188485	no	6.42674e-05	NA	hypothetical protein	DYZ53_02949
0.0188485	no	6.42674e-05	NA	hypothetical protein	DYZ53_02951
0.0188485	no	6.42674e-05	NA	hypothetical protein	DYZ53_02952
0.0188485	no	6.42674e-05	NA	hypothetical protein	DYZ53_02953
0.0188485	no	6.42674e-05	NA	hypothetical protein	DYZ53_02954
0.0188485	no	6.42674e-05	NA	hypothetical protein	DYZ53_02955
0.0188485	no	6.42674e-05	NA	hypothetical protein	DYZ53_02956
0.0204595	no	6.42674e-05	NA	hypothetical protein	DYZ36_01760
0.0205237	no	6.42674e-05	NA	hypothetical protein	DYZ38_02937
0.0207427	no	6.42674e-05	NP_464646.1	hypothetical protein	DYZ28_02579
0.022447	no	6.42674e-05	NA	hypothetical protein	DYZ79_02853
0.0228919	no	6.42674e-05	NA	hypothetical protein	DYZ80_02989
0.0228919	no	6.42674e-05	NA	hypothetical protein	DYZ82_02797
0.0249365	no	6.42674e-05	NA	Transcriptional repressor CopY	DYZ46_02932
0.0249365	no	6.42674e-05	NA	hypothetical protein	DYZ41_01932
0.0249365	no	6.42674e-05	NA	hypothetical protein	AF844_02821
0.0249365	no	6.42674e-05	NA	ATP-dependent RNA helicase RhlE	HT82_03031
0.0249365	no	6.42674e-05	NA	hypothetical protein	DYZ28_02782
0.0249365	no	6.42674e-05	NA	hypothetical protein	DYZ28_02785
0.0255916	no	6.42674e-05	NA	hypothetical protein	DYZ90_00470
0.0274255	no	6.42674e-05	NP_465836.1	phage protein	AB911_01008
0.0298811	no	6.42674e-05	NA	Chromosome-partitioning ATPase Soj	DYZ81_02897
0.0318051	no	6.42674e-05	NP_463835.1	hypothetical protein	DYZ36_02158
0.031872	no	6.42674e-05	NA	hypothetical protein	DYZ77_02573
0.033553	no	6.42674e-05	NA	hypothetical protein	DYZ77_02146
0.0337133	no	6.42674e-05	NP_465802.1	peptidoglycan lytic enzyme	JU72_02216
0.0367866	no	6.42674e-05	NA	hypothetical protein	DYZ28_02788
0.0367866	no	6.42674e-05	NA	hypothetical protein	DYZ28_02834
0.0367866	no	6.42674e-05	NA	hypothetical protein	DYZ28_02837
0.0367866	no	6.42674e-05	NA	hypothetical protein	DYZ28_02783
0.03746	no	6.42674e-05	NA	hypothetical protein	GU55_00529
0.0404634	no	6.42674e-05	NA	Type-2 restriction enzyme Sau3AI	DYZ87_02545
0.0404634	no	6.42674e-05	NA	Modification methylase HhaI	DYZ77_02685
0.0404936	no	6.42674e-05	NA	hypothetical protein	DYZ39_00652
0.0404936	no	6.42674e-05	NA	hypothetical protein	DYZ54_00380
0.0435706	no	6.42674e-05	NA	hypothetical protein	AF964_02888
0.0435706	no	6.42674e-05	NA	hypothetical protein	DYZ80_03023
0.0435706	no	6.42674e-05	NA	hypothetical protein	DYZ81_02901
0.0435706	no	6.42674e-05	NA	hypothetical protein	DYZ80_03027
0.0452963	no	6.42674e-05	NA	hypothetical protein	DYZ77_00207
0.0509419	no	6.42674e-05	NA	hypothetical protein	DYZ77_01342
0.0535643	no	6.42674e-05	NA	hypothetical protein	DYZ43_00188
0.0536889	no	6.42674e-05	NA	hypothetical protein	DYZ28_02839
0.0536889	no	6.42674e-05	NA	hypothetical protein	DYZ28_02835
0.0536889	no	6.42674e-05	NA	hypothetical protein	DYZ28_02787
0.0536889	no	6.42674e-05	NA	hypothetical protein	DYZ28_02845
0.0536889	no	6.42674e-05	NA	hypothetical protein	DYZ28_02780
0.0591323	no	6.42674e-05	NA	hypothetical protein	GU55_00524
0.0614087	no	6.42674e-05	NA	hypothetical protein	DYZ77_01782
0.0627358	no	6.42674e-05	NA	Insertion sequence IS5376 putative ATP-binding protein	DYZ80_03030
0.0632328	no	6.42674e-05	NA	hypothetical protein	DYZ93_00084
0.0632328	no	6.42674e-05	NA	hypothetical protein	DYZ28_01777
0.0635375	no	6.42674e-05	NP_463989.1	Internalin-J	DYZ29_02911
0.0642636	no	6.42674e-05	YP_8475628.1	hypothetical protein	DYZ79_02583
0.0642636	no	6.42674e-05	NP_463975.1	Penicillin acylase	DYZ47_00666
0.0642636	no	6.42674e-05	NP_463974.1	Capsule synthesis positive regulator AcpB	DYZ47_00667
0.0715309	no	6.42674e-05	NA	hypothetical protein	DYZ38_02924
0.0724819	no	6.42674e-05	NP_465917.1	hypothetical protein	DYZ93_03021
0.0730971	no	6.42674e-05	NA	hypothetical protein	DYZ80_02299
0.073375	no	6.42674e-05	NA	hypothetical protein	DYZ77_01573
0.073375	no	6.42674e-05	NA	hypothetical protein	DYZ87_02170
0.073375	no	6.42674e-05	NA	hypothetical protein	DYZ87_02171
0.0750761	no	6.42674e-05	NP_465804.1	hypothetical protein	DYZ80_03097
0.0775264	no	6.42674e-05	NA	hypothetical protein	DYZ28_02801
0.0775264	no	6.42674e-05	NA	hypothetical protein	DYZ28_02804
0.0775264	no	6.42674e-05	NA	hypothetical protein	DYZ28_02806
0.0775264	no	6.42674e-05	NA	hypothetical protein	DYZ28_02807
0.0775264	no	6.42674e-05	NA	hypothetical protein	DYZ28_02809
0.0775264	no	6.42674e-05	NA	Peptidoglycan DL-endopeptidase CwlO	DYZ28_02811
0.0775264	no	6.42674e-05	NA	hypothetical protein	DYZ28_02812
0.0775264	no	6.42674e-05	NA	hypothetical protein	DYZ28_02814
0.0775264	no	6.42674e-05	NA	hypothetical protein	DYZ28_02815
0.0775264	no	6.42674e-05	NA	hypothetical protein	DYZ28_02818
0.0775264	no	6.42674e-05	NA	hypothetical protein	DYZ28_02819
0.0775264	no	6.42674e-05	NA	hypothetical protein	DYZ28_02820
0.0775264	no	6.42674e-05	NA	hypothetical protein	DYZ28_02822
0.0775264	no	6.42674e-05	NA	hypothetical protein	DYZ28_02823
0.0775264	no	6.42674e-05	NA	hypothetical protein	DYZ28_02826
0.0775264	no	6.42674e-05	NA	hypothetical protein	DYZ28_02833
0.0775264	no	6.42674e-05	NA	hypothetical protein	DYZ28_02838
0.0822935	no	6.42674e-05	NA	Putative transposon Tn552 DNA-invertase bin3	DYZ28_02852
0.0828254	no	6.42674e-05	NP_464645.1	hypothetical protein	AF876_00587
0.0828254	no	6.42674e-05	NA	hypothetical protein	AE233_01614
0.0828254	no	6.42674e-05	NA	hypothetical protein	AE233_01616
0.0828254	no	6.42674e-05	NA	hypothetical protein	DYZ52_01693
0.0869654	no	6.42674e-05	NA	Peptidoglycan L-alanyl-D-glutamate endopeptidase CwlK	DYZ46_00012
0.0898211	no	6.42674e-05	NA	hypothetical protein	DYZ77_01366
0.0898211	no	6.42674e-05	NA	hypothetical protein	DYZ77_02528
0.0915439	no	6.42674e-05	NA	hypothetical protein	GU55_00523
0.0915439	no	6.42674e-05	NA	hypothetical protein	Y428_02086
0.0949578	no	6.42674e-05	NA	hypothetical protein	DYZ77_01594
0.0970963	no	6.42674e-05	NA	Arsenical pump-driving ATPase	DYZ75_01405
0.0989686	no	6.42674e-05	NP_463838.1	hypothetical protein	DYZ43_00575
0.102257	no	6.42674e-05	NA	hypothetical protein	DYZ87_01116
0.102305	no	6.42674e-05	NA	hypothetical protein	DYZ54_01567
0.104024	no	6.42674e-05	NA	conserved hypothetical protein	DYZ82_02914
0.104039	no	6.42674e-05	NA	hypothetical protein	DYZ43_00574
0.110756	no	6.42674e-05	NP_466208.1	hypothetical protein	DYZ36_01835
0.114299	no	6.42674e-05	NP_464253.1	hypothetical protein	DYZ77_00265
0.1147	no	6.42674e-05	NA	CRISPR-associated endonuclease Cas1	DYZ78_02245
0.1147	no	6.42674e-05	NA	CRISPR-associated protein Csn2	DYZ54_01563
0.1147	no	6.42674e-05	NA	CRISPR-associated endoribonuclease Cas2	DYZ78_02246
0.1147	no	6.42674e-05	NA	CRISPR-associated endonuclease Cas9	DYZ54_01566
0.119514	no	6.42674e-05	NP_465833.1	hypothetical protein	DYZ60_03015
0.121577	no	6.42674e-05	NP_463964.1	Pesticidal crystal protein Cry22Aa	DYZ43_00447
0.125217	no	6.42674e-05	NA	hypothetical protein	DYZ86_00643
0.128624	no	6.42674e-05	NP_463601.1	hypothetical protein	DYZ36_01589
0.128624	no	6.42674e-05	NP_465850.1	hypothetical protein	DYZ60_00797
0.134527	no	6.42674e-05	NA	hypothetical protein	B6249_02439
0.134527	no	6.42674e-05	NA	Transcriptional repressor SdpR	DYZ43_01733
0.134527	no	6.42674e-05	NA	Arsenical resistance operon trans-acting repressor ArsD	DYZ43_01732
0.134527	no	6.42674e-05	NA	Arsenical-resistance protein Acr3	DYZ43_01730
0.135452	no	6.42674e-05	NA	hypothetical protein	GU55_00499
0.135452	no	6.42674e-05	NA	hypothetical protein	DYZ77_01595
0.135452	no	6.42674e-05	NA	hypothetical protein	DYZ29_01210
0.138787	no	6.42674e-05	NA	Glutamyl endopeptidase	DYZ87_01117
0.141388	no	6.42674e-05	NP_463602.1	hypothetical protein	DYZ80_00967
0.141388	no	6.42674e-05	NA	hypothetical protein	DYZ71_02441
0.141883	no	6.42674e-05	NP_463683.1	hypothetical protein	DYZ36_02588
0.142324	no	6.42674e-05	NP_465803.1	hypothetical protein	DYZ77_02144
0.1449	no	6.42674e-05	NA	hypothetical protein	JU58_00288
0.1449	no	6.42674e-05	NA	hypothetical protein	DYZ87_00504
0.155863	no	6.42674e-05	NA	hypothetical protein	DYZ86_02572
0.155863	no	6.42674e-05	NA	hypothetical protein	DYZ86_02573
0.156687	no	6.42674e-05	NP_463681.1	hypothetical protein	DYZ78_01828
0.163198	no	6.42674e-05	NA	hypothetical protein	DYZ79_02472
0.173512	no	6.42674e-05	NA	Multicopper oxidase mco	DYZ80_02996
0.173512	no	6.42674e-05	NA	DNA-invertase hin	DYZ80_02994
0.175548	no	6.42674e-05	NP_466327.1	hypothetical protein	DYZ45_02222
0.175742	no	6.42674e-05	NA	hypothetical protein	GU55_00508
0.179362	no	6.42674e-05	NP_463599.1	Ribonuclease YxiD	DYZ80_00971
0.18374	no	6.42674e-05	NP_463909.1	hypothetical protein	DYZ54_02501
0.185142	no	6.42674e-05	NP_463839.1	hypothetical protein	DYZ91_02196
0.187046	no	6.42674e-05	NP_464642.1	hypothetical protein	DYZ54_00381
0.187046	no	6.42674e-05	NA	hypothetical protein	GU55_00526
0.187046	no	6.42674e-05	NA	Tyrosine recombinase XerD	DYZ80_00011
0.187046	no	6.42674e-05	NA	ATP-dependent Clp protease proteolytic subunit 1	GU55_00488
0.187046	no	6.42674e-05	NA	hypothetical protein	GU55_00483
0.187046	no	6.42674e-05	NA	hypothetical protein	GU55_00484
0.18899	no	6.42674e-05	NA	hypothetical protein	DYZ81_03010
0.18899	no	6.42674e-05	NP_463999.1	Modification methylase HindIII	DYZ43_00410
0.193435	no	6.42674e-05	NP_464664.1	hypothetical protein	DYZ36_00639
0.194952	no	6.42674e-05	NA	hypothetical protein	DYZ76_00031
0.194952	no	6.42674e-05	NA	hypothetical protein	DYZ28_01801
0.194952	no	6.42674e-05	NA	hypothetical protein	GU55_00502
0.194952	no	6.42674e-05	NA	Putative DNA repair helicase RadD	DYZ76_00032
0.194952	no	6.42674e-05	NA	hypothetical protein	DYZ78_00045
0.20112	no	6.42674e-05	NP_463794.1	Internalin-A	DYZ81_02459
0.210886	no	6.42674e-05	NA	hypothetical protein	AF957_02250
0.21339	no	6.42674e-05	NP_466328.1	hypothetical protein	DYZ36_01715
0.225724	no	6.42674e-05	NP_463598.1	hypothetical protein	DYZ80_00978
0.225724	no	6.42674e-05	NP_463597.1	hypothetical protein	DYZ43_01983
0.225724	no	6.42674e-05	NP_463596.1	ESAT-6 secretion system extracellular protein B	DYZ80_00980
0.225724	no	6.42674e-05	NP_463595.1	hypothetical protein	DYZ80_00981
0.225724	no	6.42674e-05	NA	hypothetical protein	DYZ83_00128
0.227268	no	6.42674e-05	NA	hypothetical protein	DYZ79_02468
0.237233	no	6.42674e-05	NA	hypothetical protein	DYZ80_00761
0.237233	no	6.42674e-05	NA	Tyrosine recombinase XerD	DYZ59_02386
0.237233	no	6.42674e-05	NA	predicted protein	DYZ92_02350
0.237233	no	6.42674e-05	NA	Copper-exporting P-type ATPase B	DYZ81_02880
0.237233	no	6.42674e-05	NA	Chaperone protein ClpB	DYZ28_03000
0.242803	no	6.42674e-05	NA	hypothetical protein	DYZ79_01224
0.247313	no	6.42674e-05	NA	hypothetical protein	HT83_01103
0.247313	no	6.42674e-05	NA	conserved hypothetical protein	HT83_01135
0.247313	no	6.42674e-05	NA	conserved hypothetical protein	DYZ86_02817
0.247313	no	6.42674e-05	NA	hypothetical protein	AE233_02282
0.248464	no	6.42674e-05	NP_463868.1	hypothetical protein	DYZ28_00665
0.248464	no	6.42674e-05	NA	hypothetical protein	DYZ81_03011
0.248464	no	6.42674e-05	NA	hypothetical protein	DYZ28_02448
0.249637	no	6.42674e-05	NP_464649.1	hypothetical protein	DYZ77_00662
0.249637	no	6.42674e-05	NP_463833.1	hypothetical protein	DYZ78_02690
0.250668	no	6.42674e-05	NA	hypothetical protein	DYZ86_02539
0.250668	no	6.42674e-05	NA	hypothetical protein	DYZ86_02550
0.250668	no	6.42674e-05	NA	hypothetical protein	DYZ80_00925
0.250668	no	6.42674e-05	NA	hypothetical protein	GU55_00489
0.250668	no	6.42674e-05	NA	hypothetical protein	DYZ86_02529
0.250668	no	6.42674e-05	NA	hypothetical protein	AE052_00021
0.250668	no	6.42674e-05	NA	hypothetical protein	DYZ87_00478
0.250668	no	6.42674e-05	NA	hypothetical protein	DYZ86_02524
0.250668	no	6.42674e-05	NA	hypothetical protein	GU55_00481
0.250668	no	6.42674e-05	NA	hypothetical protein	GU55_00482
0.251576	no	6.42674e-05	NP_464343.1	Spermidine/spermine N(1)-acetyltransferase	DYZ79_00876
0.251576	no	6.42674e-05	NP_464342.1	Transcriptional regulator SlyA	DYZ39_00944
0.251576	no	6.42674e-05	NA	transposase	DYZ80_02986
0.251576	no	6.42674e-05	NA	Glutaredoxin arsenate reductase	DYZ43_01729
0.251617	no	6.42674e-05	NP_463684.1	hypothetical protein	DYZ36_02587
0.263241	no	6.42674e-05	NP_465827.1	hypothetical protein	DYZ32_01384
0.263241	no	6.42674e-05	NA	hypothetical protein	AFX60_01354
0.263241	no	6.42674e-05	NA	hypothetical protein	AF818_00565
0.263241	no	6.42674e-05	NA	hypothetical protein	GU55_01632
0.266109	no	6.42674e-05	NP_465834.1	hypothetical protein	DYZ78_02391
0.266109	no	6.42674e-05	NA	hypothetical protein	DYZ28_00540
0.26763	no	6.42674e-05	NP_465191.1	hypothetical protein	GU55_00039
0.277063	no	6.42674e-05	NA	hypothetical protein	DYZ77_00792
0.277063	no	6.42674e-05	NP_465181.1	hypothetical protein	DYZ79_00048
0.277063	no	6.42674e-05	NP_465180.1	hypothetical protein	DYZ79_00049
0.289788	no	6.42674e-05	NP_463834.1	hypothetical protein	DYZ79_02628
0.295452	no	6.42674e-05	NA	hypothetical protein	GU55_00476
0.302447	no	6.42674e-05	NP_466343.1	Internalin-J	DYZ36_01701
0.310548	no	6.42674e-05	NA	hypothetical protein	DYZ54_00967
0.321313	no	6.42674e-05	NA	hypothetical protein	DYZ81_03009
0.326743	no	6.42674e-05	NA	hypothetical protein	DYZ86_02569
0.326743	no	6.42674e-05	NA	hypothetical protein	GU55_00492
0.3279	no	6.42674e-05	NA	hypothetical protein	DYZ93_00073
0.3279	no	6.42674e-05	NA	phage protein	DYZ77_02099
0.3279	no	6.42674e-05	NA	DNA polymerase IV	DYZ43_01728
0.3279	no	6.42674e-05	NA	hypothetical protein	DYZ43_01727
0.3279	no	6.42674e-05	NA	hypothetical protein	DYZ43_01726
0.3279	no	6.42674e-05	NA	hypothetical protein	DYZ43_01725
0.328786	no	6.42674e-05	NA	crispr-associated protein cas1	DYZ77_00052
0.328786	no	6.42674e-05	NA	crispr-associated protein cas2	DYZ78_01180
0.329671	no	6.42674e-05	NA	hypothetical protein	DYZ36_01590
0.329671	no	6.42674e-05	NP_463843.1	putative metal-dependent hydrolase YjjV	DYZ91_02192
0.329671	no	6.42674e-05	NP_463842.1	7-cyano-7-deazaguanine synthase	DYZ50_00563
0.329671	no	6.42674e-05	NP_463841.1	hypothetical protein	DYZ91_02194
0.329671	no	6.42674e-05	NP_463840.1	hypothetical protein	DYZ43_00572
0.329671	no	6.42674e-05	NA	Dapdiamide A synthase	DYZ77_02887
0.329671	no	6.42674e-05	NA	L-arginine-specific L-amino acid ligase	DYZ77_02885
0.329671	no	6.42674e-05	NA	hypothetical protein	DYZ43_01724
0.329671	no	6.42674e-05	NA	Tyrosine recombinase XerC	DYZ50_01682
0.329671	no	6.42674e-05	NA	Tyrosine recombinase XerC	DYZ43_01722
0.329671	no	6.42674e-05	NA	hypothetical protein	DYZ29_01160
0.329671	no	6.42674e-05	NA	hypothetical protein	DYZ81_02397
0.329671	no	6.42674e-05	NA	hypothetical protein	HM22_02667
0.329671	no	6.42674e-05	NA	Putative phosphoserine phosphatase 2	DYZ77_02892
0.329671	no	6.42674e-05	NA	Uridine kinase	DYZ77_02891
0.329671	no	6.42674e-05	NA	hypothetical protein	DYZ77_02890
0.329671	no	6.42674e-05	NA	hypothetical protein	DYZ55_02343
0.329671	no	6.42674e-05	NA	Transketolase	HM22_02672
0.329671	no	6.42674e-05	NA	hypothetical protein	DYZ77_02886
0.329671	no	6.42674e-05	NA	Putative N-acetylmannosamine-6-phosphate 2-epimerase	DYZ77_02884
0.329671	no	6.42674e-05	NA	Pyridoxal phosphate phosphatase YigL	DYZ33_02510
0.329671	no	6.42674e-05	NA	hypothetical protein	DYZ77_02882
0.329671	no	6.42674e-05	NA	Lichenan permease IIC component	DYZ77_02881
0.329671	no	6.42674e-05	NA	PTS system cellobiose-specific EIIB component	DYZ33_02507
0.329671	no	6.42674e-05	NA	Lichenan-specific phosphotransferase enzyme IIA component	DYZ77_02879
0.329671	no	6.42674e-05	NA	putative HTH-type transcriptional regulator YbbH	DYZ77_02878
0.335243	no	6.42674e-05	NA	hypothetical protein	GU55_01633
0.336001	no	6.42674e-05	NP_463826.1	FMN reductase (NADPH)	DYZ79_02640
0.336001	no	6.42674e-05	NP_463825.1	HTH-type transcriptional regulator GltR	DYZ77_02673
0.336001	no	6.42674e-05	NP_464648.1	hypothetical protein	DYZ77_00661
0.352505	no	6.42674e-05	NA	hypothetical protein	GU55_00515
0.361599	no	6.42674e-05	NP_463865.1	hypothetical protein	Y428_00522
0.361599	no	6.42674e-05	NA	hypothetical protein	DYZ87_00530
0.361599	no	6.42674e-05	NA	hypothetical protein	DYZ81_02972
0.366136	no	6.42674e-05	NP_463680.1	hypothetical protein	DYZ78_01829
0.366136	no	6.42674e-05	NA	hypothetical protein	DYZ79_02467
0.39695	no	6.42674e-05	NA	hypothetical protein	DYZ80_02298
0.397965	no	6.42674e-05	NP_465854.1	hypothetical protein	AFX78_01719
0.408689	no	6.42674e-05	NA	conserved hypothetical protein	DYZ92_02361
0.408689	no	6.42674e-05	NA	Mrr restriction system protein	DYZ32_02014
0.408689	no	6.42674e-05	NA	RecBCD enzyme subunit RecD	DYZ72_02173
0.408689	no	6.42674e-05	NA	hypothetical protein	DYZ28_00695
0.408689	no	6.42674e-05	NA	hypothetical protein	DYZ28_00696
0.413174	no	6.42674e-05	NP_465796.1	hypothetical protein	DYZ76_03034
0.413174	no	6.42674e-05	NA	crispr-associated protein cas6	DYZ48_00050
0.413174	no	6.42674e-05	NA	crispr-associated protein	DYZ48_00051
0.413174	no	6.42674e-05	NA	crispr-associated autoregulator devR family protein	DYZ48_00052
0.413174	no	6.42674e-05	NA	ATP-dependent RNA helicase	DYZ48_00054
0.415096	no	6.42674e-05	NP_464641.1	Multiple antibiotic resistance protein MarA	DYZ79_00589
0.415096	no	6.42674e-05	NA	hypothetical protein	GU55_00525
0.415096	no	6.42674e-05	NP_465242.1	hypothetical protein	DYZ78_02805
0.415096	no	6.42674e-05	NA	hypothetical protein	DYZ53_03135
0.417069	no	6.42674e-05	NP_464622.1	Transposase from transposon Tn916	DYZ78_00590
0.4183	no	6.42674e-05	NP_466297.1	hypothetical protein	DYZ43_01837
0.4183	no	6.42674e-05	NP_463995.1	hypothetical protein	DYZ43_00415
0.4183	no	6.42674e-05	NP_463994.1	hypothetical protein	DYZ43_00416
0.419184	no	6.42674e-05	NP_463850.1	hypothetical protein	DYZ39_02646
0.419184	no	6.42674e-05	NA	conserved hypothetical protein	DYZ77_02097
0.425104	no	6.42674e-05	NA	hypothetical protein	DYZ86_02574
0.425104	no	6.42674e-05	NP_463998.1	hypothetical protein	DYZ43_00412
0.425104	no	6.42674e-05	NA	hypothetical protein	DYZ43_02104
0.425104	no	6.42674e-05	NP_464000.1	hypothetical protein	DYZ43_00409
0.425104	no	6.42674e-05	NA	LOW QUALITY PROTEIN: NlpC/P60 family protein, partial	DYZ53_02940
0.425104	no	6.42674e-05	NP_463997.1	hypothetical protein	DYZ43_00413
0.425104	no	6.42674e-05	NA	hypothetical protein	DYZ33_02703
0.427968	no	6.42674e-05	NP_465550.1	Internalin-J	DYZ47_01632
0.427968	no	6.42674e-05	NA	hypothetical protein	DYZ36_01595
0.427968	no	6.42674e-05	NA	hypothetical protein	DYZ90_00647
0.427968	no	6.42674e-05	NA	hypothetical protein	DYZ82_02443
0.439512	no	6.42674e-05	NP_463993.1	hypothetical protein	DYZ80_03122
0.439512	no	6.42674e-05	NA	hypothetical protein	HT82_02096
0.439847	no	6.42674e-05	NA	hypothetical protein	DYZ53_00516
0.46164	no	6.42674e-05	NP_463867.1,YP_8475630.1	hypothetical protein	DYZ36_02907
0.46164	no	6.42674e-05	NP_466231.1	hypothetical protein	DYZ28_02098
0.465625	no	6.42674e-05	NP_463679.1	hypothetical protein	DYZ87_02249
0.465625	no	6.42674e-05	NP_465835.1	hypothetical protein	AF843_02320
0.478678	no	6.42674e-05	NP_465856.1	DNA-invertase hin	DYZ44_02740
0.479068	no	6.42674e-05	NA	hypothetical protein	DYZ81_02960
0.49252	no	6.42674e-05	NA	hypothetical protein	DYZ29_01165
0.49252	no	6.42674e-05	NA	hypothetical protein	DYZ29_01164
0.494907	no	6.42674e-05	NP_465814.1	hypothetical protein	AFX94_02795
0.494907	no	6.42674e-05	NP_465808.1	hypothetical protein	AF843_02951
0.494907	no	6.42674e-05	NP_465812.1	hypothetical protein	DYZ69_02989
0.514895	no	6.42674e-05	NA	hypothetical protein	DYZ38_02943
0.526104	no	6.42674e-05	NP_466296.1	Lipoprotein-releasing system ATP-binding protein LolD	DYZ43_01836
0.526104	no	6.42674e-05	NP_466298.1	hypothetical protein	DYZ43_01838
0.526104	no	6.42674e-05	NA	Internalin B	DYZ47_02574
0.530888	no	6.42674e-05	NA	hypothetical protein	DYZ77_02038
0.537897	no	6.42674e-05	NA	hypothetical protein	DYZ78_01825
0.53857	no	6.42674e-05	NP_463991.1	hypothetical protein	DYZ81_02615
0.53857	no	6.42674e-05	NP_463990.1	protein=hypothetical protein	DYZ79_02597
0.539112	no	6.42674e-05	NA	hypothetical protein	DYZ77_01581
0.539112	no	6.42674e-05	NA	hypothetical protein	AFX68_01905
0.539112	no	6.42674e-05	NP_464636.1	hypothetical protein	HT83_01613
0.539112	no	6.42674e-05	NA	hypothetical protein	DYZ90_00649
0.548821	no	6.42674e-05	NP_463613.1	hypothetical protein	DYZ87_02185
0.548821	no	6.42674e-05	NP_463614.1	hypothetical protein	DYZ87_02186
0.549217	no	6.42674e-05	NA	N-glycosidase YbiA	DYZ29_00410
0.549217	no	6.42674e-05	NA	hypothetical protein	DYZ78_01441
0.549217	no	6.42674e-05	NP_464328.1	Internalin-A	AF843_00779
0.549413	no	6.42674e-05	NP_466117.1	hypothetical protein	GU55_01987
0.549413	no	6.42674e-05	NA	hypothetical protein	DYZ81_02942
0.549413	no	6.42674e-05	NA	hypothetical protein	DYZ81_02941
0.549413	no	6.42674e-05	NA	hypothetical protein	HM22_01236
0.549413	no	6.42674e-05	NA	protein=DUF3644 domain-containing protein	DYZ86_02942
0.55352	no	6.42674e-05	NP_463866.1	hypothetical protein	CFSAN002349_02197
0.55352	no	6.42674e-05	NP_463659.1	hypothetical protein	DYZ78_01844
0.580644	no	6.42674e-05	NP_465173.1	hypothetical protein	DYZ87_00055
0.582307	no	6.42674e-05	NP_465846.1	hypothetical protein	AFX78_02196
0.582307	no	6.42674e-05	NP_465794.1	Competence transcription factor	DYZ79_01281
0.582307	no	6.42674e-05	NP_464465.1	hypothetical protein	DYZ81_00755
0.587635	no	6.42674e-05	NA	hypothetical protein	DYZ82_03065
0.587635	no	6.42674e-05	NA	hypothetical protein	DYZ77_02900
0.59416	no	6.42674e-05	NP_465122.1	hypothetical protein	DYZ54_02110
0.606754	no	6.42674e-05	NP_465807.1	hypothetical protein	AF843_02950
0.606754	no	6.42674e-05	NA	hypothetical protein	GU55_00518
0.606754	no	6.42674e-05	NP_465809.1	hypothetical protein	AF843_02952
0.606754	no	6.42674e-05	NP_465810.1	hypothetical protein	AF843_02953
0.606754	no	6.42674e-05	NP_465811.1	hypothetical protein	AF843_02954
0.606754	no	6.42674e-05	NP_465813.1	hypothetical protein	AFX94_02794
0.606754	no	6.42674e-05	NP_465815.1	hypothetical protein	AFX78_01871
0.606754	no	6.42674e-05	NP_465816.1	hypothetical protein	HT83_01094
0.606754	no	6.42674e-05	NP_465817.1	hypothetical protein	DYZ81_02945
0.606754	no	6.42674e-05	NP_465818.1	hypothetical protein	AFX78_01874
0.606754	no	6.42674e-05	NP_465819.1	hypothetical protein	DYZ81_02943
0.606754	no	6.42674e-05	NP_465821.1	hypothetical protein	DYZ81_02940
0.606754	no	6.42674e-05	NP_465822.1	hypothetical protein	DYZ81_02939
0.606754	no	6.42674e-05	NP_465823.1	hypothetical protein	DYZ81_02938
0.606754	no	6.42674e-05	NP_465824.1	hypothetical protein	DYZ81_02937
0.606754	no	6.42674e-05	NA	hypothetical protein	DYZ52_02342
0.606754	no	6.42674e-05	NA	hypothetical protein	DYZ77_02104
0.610334	no	6.42674e-05	NP_463894.1	hypothetical protein	DYZ79_02501
0.610334	no	6.42674e-05	NP_463893.1	putative peptidase	DYZ78_02639
0.614421	no	6.42674e-05	NP_465829.1	hypothetical protein	DYZ81_02959
0.621612	no	6.42674e-05	NP_464165.1	hypothetical protein	DYZ43_00189
0.624526	no	6.42674e-05	NA	hypothetical protein	DYZ78_02549
0.624526	no	6.42674e-05	NP_465798.1	hypothetical protein	AFX62_00044
0.624662	no	6.42674e-05	NA	hypothetical protein	DYZ53_03136
0.624662	no	6.42674e-05	NA	hypothetical protein	DYZ79_02096
0.624662	no	6.42674e-05	NA	hypothetical protein	DYZ79_02097
0.631159	no	6.42674e-05	NP_463858.1	hypothetical protein	DYZ45_01360
0.637406	no	6.42674e-05	NA	hypothetical protein	DYZ28_01809
0.650502	no	6.42674e-05	NP_463607.1	hypothetical protein	DYZ43_01992
0.650502	no	6.42674e-05	NP_463606.1	hypothetical protein	DYZ43_01991
0.650502	no	6.42674e-05	NP_463996.1	hypothetical protein	DYZ43_00414
0.660139	no	6.42674e-05	NP_466330.1	hypothetical protein	DYZ36_02911
0.660139	no	6.42674e-05	NP_464004.1	hypothetical protein	DYZ36_01713
0.660273	no	6.42674e-05	NP_466118.1	hypothetical protein	GU55_01986
0.660273	no	6.42674e-05	NA	crispr-associated protein cas5	DYZ48_00053
0.660273	no	6.42674e-05	NA	hypothetical protein	GU55_01634
0.665737	no	6.42674e-05	NP_465832.1	Single-stranded DNA-binding protein A	DYZ78_02389
0.671955	no	6.42674e-05	NA	hypothetical protein	DYZ77_01337
0.671955	no	6.42674e-05	NA	hypothetical protein	DYZ82_02747
0.671955	no	6.42674e-05	NA	Thermonuclease	DYZ28_02800
0.671955	no	6.42674e-05	NP_464001.1	hypothetical protein	DYZ43_00408
0.676079	no	6.42674e-05	NA	hypothetical protein	GU55_00475
0.676682	no	6.42674e-05	NP_465848.1	hypothetical protein	AF843_02878
0.676682	no	6.42674e-05	NA	hypothetical protein	DYZ77_01646
0.695672	no	6.42674e-05	NA	hypothetical protein	DYZ78_01519
0.695672	no	6.42674e-05	NA	hypothetical protein	DYZ78_01520
0.704849	no	6.42674e-05	NP_465239.1	hypothetical protein	DYZ28_02711
0.704849	no	6.42674e-05	NP_465853.1	conserved hypothetical protein	DYZ77_02098
0.70634	no	6.42674e-05	NA	hypothetical protein	DYZ82_01198
0.70634	no	6.42674e-05	NA	hypothetical protein	DYZ80_01016
0.70634	no	6.42674e-05	NA	ABC transporter ATP-binding protein NatA	DYZ82_01202
0.70634	no	6.42674e-05	NA	hypothetical protein	DYZ80_01020
0.70634	no	6.42674e-05	NA	predicted protein	DYZ28_01277
0.725667	no	6.42674e-05	NP_464767.1	hypothetical protein	DYZ87_00464
0.725667	no	6.42674e-05	NP_464425.1	Protein SprT-like protein	DYZ77_00433
0.725667	no	6.42674e-05	NP_464258.1	hypothetical protein	DYZ79_00959
0.725667	no	6.42674e-05	NP_464658.1	hypothetical protein	DYZ78_00572
0.725667	no	6.42674e-05	NP_463578.1	Single-stranded DNA-binding protein A	DYZ77_01556
0.728558	no	6.42674e-05	NP_463675.1	hypothetical protein	DYZ87_02246
0.730853	no	6.42674e-05	NA	hypothetical protein	DYZ78_00591
0.730853	no	6.42674e-05	NA	hypothetical protein	DYZ78_00592
0.731454	no	6.42674e-05	YP_8475626.1	hypothetical protein	DYZ53_00517
0.731454	no	6.42674e-05	NA	hypothetical protein	DYZ92_02357
0.731454	no	6.42674e-05	NA	hypothetical protein	DYZ81_03013
0.73187	no	6.42674e-05	NP_463650.1	hypothetical protein	DYZ78_01853
0.73187	no	6.42674e-05	NP_463651.1	hypothetical protein	DYZ78_01852
0.73187	no	6.42674e-05	NP_463652.1	hypothetical protein	DYZ78_01851
0.73187	no	6.42674e-05	NP_463653.1	hypothetical protein	DYZ79_02146
0.73187	no	6.42674e-05	NP_463654.1	hypothetical protein	DYZ53_00491
0.73187	no	6.42674e-05	NP_463655.1	hypothetical protein	DYZ53_00492
0.73187	no	6.42674e-05	NP_463656.1	hypothetical protein	DYZ85_01738
0.73187	no	6.42674e-05	NP_463657.1	hypothetical protein	DYZ33_02169
0.73187	no	6.42674e-05	NP_463658.1	hypothetical protein	DYZ78_01845
0.73187	no	6.42674e-05	NP_463660.1	hypothetical protein	DYZ79_02153
0.737934	no	6.42674e-05	NA	hypothetical protein	DYZ28_01790
0.744531	no	6.42674e-05	NP_465947.1	Thioredoxin 1	DYZ77_02427
0.744531	no	6.42674e-05	NP_463911.1	hypothetical protein	DYZ77_01721
0.749158	no	6.42674e-05	NP_465845.1	hypothetical protein	DYZ92_02349
0.749158	no	6.42674e-05	NP_465847.1	hypothetical protein	AFX78_02195
0.760234	no	6.42674e-05	NA	hypothetical protein	DYZ87_02026
0.760234	no	6.42674e-05	NA	hypothetical protein	GU55_00516
0.761836	no	6.42674e-05	NP_465932.1	hypothetical protein	DYZ39_02160
0.761836	no	6.42674e-05	NP_465933.1	hypothetical protein	DYZ90_02174
0.761836	no	6.42674e-05	NP_465931.1	hypothetical protein	DYZ90_02172
0.768845	no	6.42674e-05	NP_463988.1	hypothetical protein	CFSAN002345_01732
0.778616	no	6.42674e-05	NA	conserved hypothetical protein, partial	CFSAN002350_02969
0.783916	no	6.42674e-05	NP_465466.1	ATP-dependent DNA helicase RecQ	DYZ28_00941
0.783916	no	6.42674e-05	NP_465392.1	Pyruvate, phosphate dikinase	DYZ28_00866
0.783916	no	6.42674e-05	NP_463671.1	hypothetical protein	DYZ78_00511
0.783916	no	6.42674e-05	NP_464720.1	Cobalt-precorrin-7 C(5)-methyltransferase	DYZ77_00710
0.783916	no	6.42674e-05	NP_464698.1	putative sensor histidine kinase pdtaS	DYZ79_00573
0.783916	no	6.42674e-05	NP_464659.1	HTH-type transcriptional regulator AdhR	DYZ77_00516
0.783916	no	6.42674e-05	NA	hypothetical protein	DYZ77_00424
0.783916	no	6.42674e-05	NP_464416.1	RsbT antagonist protein RsbS	DYZ77_00385
0.783916	no	6.42674e-05	NP_464377.1	hypothetical protein	DYZ77_00301
0.783916	no	6.42674e-05	NP_464291.1	Lipoate-protein ligase LplJ	GU55_01419
0.783916	no	6.42674e-05	NP_463863.1	Internalin-A	DYZ77_02696
0.783916	no	6.42674e-05	NP_463854.1	hypothetical protein	DYZ77_02606
0.783916	no	6.42674e-05	NP_463765.1	putative PIN and TRAM-domain containing protein YacL	DYZ77_01448
0.783916	no	6.42674e-05	NP_466315.1	hypothetical protein	DYZ36_01746
0.783916	no	6.42674e-05	NA	hypothetical protein	DYZ36_01887
0.783916	no	6.42674e-05	NP_466158.1	1,4-dihydroxy-2-naphthoate octaprenyltransferase	DYZ79_02345
0.783916	no	6.42674e-05	NP_465994.1	NADPH dehydrogenase	DYZ77_02373
0.783916	no	6.42674e-05	NP_465580.1	hypothetical protein	DYZ78_02262
0.783916	no	6.42674e-05	NP_465898.1	hypothetical protein	DYZ77_01361
0.783916	no	6.42674e-05	NP_466228.1	hypothetical protein	DYZ78_01832
0.783916	no	6.42674e-05	NP_464604.1	hypothetical protein	DYZ77_00621
0.783916	no	6.42674e-05	NP_464616.1	putative glycosyltransferase EpsJ	GU55_00666
0.783916	no	6.42674e-05	NP_464615.1	putative glycosyltransferase EpsJ	DYZ77_00632
0.783916	no	6.42674e-05	NP_464609.1	dTDP-4-dehydrorhamnose reductase	DYZ79_00603
0.783916	no	6.42674e-05	NP_464608.1	dTDP-glucose 4,6-dehydratase 2	DYZ77_00625
0.783916	no	6.42674e-05	NP_464607.1	dTDP-4-dehydrorhamnose 3,5-epimerase	DYZ77_00624
0.783916	no	6.42674e-05	NP_464606.1	Glucose-1-phosphate thymidylyltransferase 1	DYZ77_00623
0.783916	no	6.42674e-05	NP_464605.1	putative glycosyltransferase EpsJ	DYZ36_00020
0.783916	no	6.42674e-05	NP_464602.1	Teichoic acid ribitol-phosphate polymerase TarL	DYZ78_00613
0.783916	no	6.42674e-05	NP_466073.1	putative glycosyltransferase	DYZ77_02556
0.783916	no	6.42674e-05	NP_464263.1	Ribose-5-phosphate isomerase B	DYZ36_00368
0.783916	no	6.42674e-05	NP_464266.1	Aryl-phospho-beta-D-glucosidase BglH	DYZ77_00278
0.783916	no	6.42674e-05	NP_464264.1	hypothetical protein	DYZ77_00276
0.783916	no	6.42674e-05	NP_464262.1	Ribulose-phosphate 3-epimerase	DYZ78_00959
0.783916	no	6.42674e-05	NP_464261.1	Ribose operon repressor	GU55_01023
0.783916	no	6.42674e-05	NP_466167.1	hypothetical protein	DYZ77_01295
0.783916	no	6.42674e-05	NP_466099.1	Serine-aspartate repeat-containing protein D	GU55_02224
0.783916	no	6.42674e-05	NP_464277.1	hypothetical protein	DYZ77_00288
0.783916	no	6.42674e-05	NP_464276.1	hypothetical protein	DYZ77_00287
0.783916	no	6.42674e-05	NP_464275.1	hypothetical protein	DYZ36_00357
0.783916	no	6.42674e-05	NP_464274.1	hypothetical protein	DYZ77_00285
0.783916	no	6.42674e-05	NP_464053.1	hypothetical protein	GU55_01236
0.783916	no	6.42674e-05	NP_465493.1	KHG/KDPG aldolase	DYZ77_01855
0.789564	no	6.42674e-05	NP_465839.1	hypothetical protein	AF957_02926
0.789564	no	6.42674e-05	NP_463677.1	hypothetical protein	DYZ87_02248
0.790343	no	6.42674e-05	YP_8475647.1	hypothetical protein	DYZ80_01108
0.790343	no	6.42674e-05	NP_464005.1	hypothetical protein	DYZ47_00636
0.790343	no	6.42674e-05	NA	hypothetical protein	DYZ29_01205
0.794401	no	6.42674e-05	NA	hypothetical protein	DYZ53_02616
0.794401	no	6.42674e-05	NA	hypothetical protein	DYZ81_01688
0.794401	no	6.42674e-05	NA	hypothetical protein	DYZ78_01908
0.794401	no	6.42674e-05	NA	hypothetical protein	DYZ78_01909
0.794929	no	6.42674e-05	NA	hypothetical protein	AFX62_03200
0.794929	no	6.42674e-05	YP_8475637.1	hypothetical protein	DYZ78_00105
0.800181	no	6.42674e-05	NA	hypothetical protein	DYZ77_01937
0.800181	no	6.42674e-05	NP_464647.1	hypothetical protein	DYZ28_02578
0.80037	no	6.42674e-05	NP_465551.1	Internalin B	GU55_02702
0.822491	no	6.42674e-05	NA	hypothetical protein	DYZ70_02917
0.828147	no	6.42674e-05	NP_463682.1	hypothetical protein	DYZ78_01827
0.832917	no	6.42674e-05	NA	hypothetical protein	HM22_02494
0.832917	no	6.42674e-05	NA	hypothetical protein	DYZ77_02122
0.83736	no	6.42674e-05	NP_464007.1,NP_464006.1	hypothetical protein	DYZ78_01230
0.83736	no	6.42674e-05	NP_464002.1	hypothetical protein	DYZ87_01279
0.837804	no	6.42674e-05	NA	predicted protein	DYZ86_02947
0.848997	no	6.42674e-05	NP_463674.1	hypothetical protein	DYZ87_02245
0.848997	no	6.42674e-05	NA	hypothetical protein	DYZ35_00818
0.865396	no	6.42674e-05	NP_465830.1	hypothetical protein	AF843_02975
0.867011	no	6.42674e-05	NP_465806.1	hypothetical protein	AF843_02949
0.883776	no	6.42674e-05	NP_465799.1	hypothetical protein	DYZ31_01775
0.895443	no	6.42674e-05	NA	hypothetical protein	DYZ87_00490
0.895443	no	6.42674e-05	NA	hypothetical protein	GU55_01464
0.895443	no	6.42674e-05	NA	hypothetical protein	AE233_02446
0.895443	no	6.42674e-05	NA	hypothetical protein	DYZ28_02584
0.895443	no	6.42674e-05	NA	hypothetical protein	DYZ36_02933
0.895443	no	6.42674e-05	NA	Zinc import ATP-binding protein ZnuC	DYZ36_02932
0.903376	no	6.42674e-05	NA	hypothetical protein	DYZ82_02799
0.931518	no	6.42674e-05	NA	hypothetical protein	DYZ80_01018
0.931518	no	6.42674e-05	NA	hypothetical protein	DYZ29_01480
0.943069	no	6.42674e-05	NP_465851.1	hypothetical protein	DYZ92_02356
0.943069	no	6.42674e-05	NA	Tyrosine recombinase XerC	ABY69_02941
0.945271	no	6.42674e-05	NP_465918.1	hypothetical protein	DYZ87_02870
0.945271	no	6.42674e-05	NP_465797.1	hypothetical protein	AFX62_00045
0.948754	no	6.42674e-05	NP_463603.1	hypothetical protein	DYZ53_00444
0.948754	no	6.42674e-05	NP_463860.1	transposase	DYZ56_02846
0.954233	no	6.42674e-05	NP_463992.1	hypothetical protein	DYZ78_02544
0.954233	no	6.42674e-05	NA	hypothetical protein	DYZ53_03080
0.954633	no	6.42674e-05	YP_8475634.1	hypothetical protein	DYZ29_00411
0.959688	no	6.42674e-05	NP_466326.1	hypothetical protein	DYZ36_01717
0.959688	no	6.42674e-05	NP_466325.1	hypothetical protein	DYZ79_01976
0.959688	no	6.42674e-05	NP_466335.1	hypothetical protein	GU55_01757
0.969957	no	6.42674e-05	NA	protein=internalin	DYZ51_02898
0.969957	no	6.42674e-05	NA	hypothetical protein	DYZ81_03012
0.969957	no	6.42674e-05	NA	phage protein	DYZ92_02345
0.987753	no	6.42674e-05	NA	hypothetical protein	DYZ80_02993
0.987753	no	6.42674e-05	NA	hypothetical protein	AFX78_02198
0.987753	no	6.42674e-05	NA	conserved hypothetical protein	DYZ77_02108
0.987753	no	6.42674e-05	NA	conserved hypothetical protein	DYZ77_02109
0.987753	no	6.42674e-05	NP_464643.1	hypothetical protein	DYZ50_02183
0.989575	no	6.42674e-05	NA	hypothetical protein	DYZ28_01304
0.989575	no	6.42674e-05	NA	hypothetical protein	DYZ28_00500
0.991008	no	6.42674e-05	NP_463785.1	hypothetical protein	DYZ79_02689
0.991008	no	6.42674e-05	NP_463784.1	Regulatory protein BlaR1	DYZ43_00629
0.991008	no	6.42674e-05	NP_463783.1	Penicillinase repressor	DYZ77_02623
1	no	6.42674e-05	NP_465446.1	Beta-barrel assembly-enhancing protease	DYZ77_01902
1	no	6.42674e-05	NP_464766.1	hypothetical protein	DYZ51_01259
1	no	6.42674e-05	NP_464781.1	hypothetical protein	DYZ87_00448
1	no	6.42674e-05	NP_464783.1	Monoacylglycerol lipase	DYZ77_01199
1	no	6.42674e-05	NP_465186.1	tRNA-2-methylthio-N(6)-dimethylallyladenosine synthase	DYZ36_02871
1	no	6.42674e-05	NP_465185.1	Leucine--tRNA ligase	DYZ77_01178
1	no	6.42674e-05	NP_465164.1	DNA-3-methyladenine glycosylase 1	DYZ77_01158
1	no	6.42674e-05	NP_465144.1	D-alanine aminotransferase	DYZ77_01150
1	no	6.42674e-05	NP_465136.1	Putative aminopeptidase YsdC	DYZ77_01121
1	no	6.42674e-05	NP_465105.1	Putative universal stress protein	DYZ77_01110
1	no	6.42674e-05	NP_465094.1	hypothetical protein	DYZ87_00197
1	no	6.42674e-05	NP_465031.1	Macrolide export ATP-binding/permease protein MacB	DYZ90_01579
1	no	6.42674e-05	NP_465016.1	GTPase Der	DYZ81_00227
1	no	6.42674e-05	NP_464985.1	DNA repair protein RecO	DYZ87_00250
1	no	6.42674e-05	NP_464978.1	tRNA (adenine(22)-N(1))-methyltransferase	DYZ77_00985
1	no	6.42674e-05	NP_464969.1	Foldase protein PrsA 1	DYZ77_00952
1	no	6.42674e-05	NP_464936.1	hypothetical protein	DYZ77_00848
1	no	6.42674e-05	NP_464833.1	Malonyl-[acyl-carrier protein] O-methyltransferase	DYZ77_00814
1	no	6.42674e-05	NP_464799.1	DNA processing protein DprA	DYZ36_00839
1	no	6.42674e-05	NP_464798.1	Ribonuclease HII	DYZ87_00445
1	no	6.42674e-05	NP_464784.1	Gamma-glutamyl phosphate reductase	DYZ80_01354
1	no	6.42674e-05	NP_464782.1	hypothetical protein	DYZ87_00449
1	no	6.42674e-05	NP_464780.1	PTS system trehalose-specific EIIBC component	DYZ36_00820
1	no	6.42674e-05	NP_464779.1	Trehalose-6-phosphate hydrolase	DYZ77_00793
1	no	6.42674e-05	NP_464778.1	HTH-type transcriptional regulator TreR	DYZ85_00790
1	no	6.42674e-05	NP_464777.1	hypothetical protein	DYZ36_00815
1	no	6.42674e-05	NP_464776.1	Anaerobic regulatory protein	DYZ85_00787
1	no	6.42674e-05	NP_464775.1	Multidrug resistance protein MdtG	DYZ85_00786
1	no	6.42674e-05	NP_464774.1	hypothetical protein	DYZ36_00812
1	no	6.42674e-05	NP_464773.1	8-oxo-dGTP diphosphatase	DYZ85_00784
1	no	6.42674e-05	NP_464772.1	hypothetical protein	DYZ54_00251
1	no	6.42674e-05	NP_464771.1	ATP-dependent RNA helicase DbpA	DYZ77_00783
1	no	6.42674e-05	NP_464770.1	hypothetical protein	DYZ36_00808
1	no	6.42674e-05	NP_464769.1	2,3-bisphosphoglycerate-dependent phosphoglycerate mutase	DYZ78_00462
1	no	6.42674e-05	NP_464768.1	hypothetical protein	DYZ78_00559
1	no	6.42674e-05	NP_464672.1	Bifunctional adenosylcobalamin biosynthesis protein CobU	DYZ77_00683
1	no	6.42674e-05	NP_464671.1	hypothetical protein	GU55_00640
1	no	6.42674e-05	NP_464660.1	hypothetical protein	DYZ36_00104
1	no	6.42674e-05	NP_464521.1	Methylated-DNA--protein-cysteine methyltransferase, constitutive	DYZ77_00480
1	no	6.42674e-05	NP_464464.1	hypothetical protein	DYZ77_00387
1	no	6.42674e-05	NP_464379.1	Quaternary ammonium compound-resistance protein SugE	DYZ33_00881
1	no	6.42674e-05	NP_464341.1	Nitronate monooxygenase	GU55_01052
1	no	6.42674e-05	NP_464232.1	Flagellar hook-associated protein 1	DYZ81_01042
1	no	6.42674e-05	NP_464187.1	hypothetical protein	DYZ77_00197
1	no	6.42674e-05	NP_464186.1	hypothetical protein	DYZ77_00137
1	no	6.42674e-05	NP_464128.1	hypothetical protein	DYZ77_00088
1	no	6.42674e-05	NP_464080.1	hypothetical protein	DYZ36_00572
1	no	6.42674e-05	NP_464065.1	Hydantoin utilization protein C	DYZ77_01790
1	no	6.42674e-05	NP_463985.1	Cytosine permease	DYZ77_01781
1	no	6.42674e-05	NP_463972.1	Regulatory protein MsrR	DYZ36_02279
1	no	6.42674e-05	NP_463963.1	Internalin B	GU55_01362
1	no	6.42674e-05	NP_463919.1	hypothetical protein	DYZ77_01701
1	no	6.42674e-05	YP_8475627.1	hypothetical protein	DYZ77_01700
1	no	6.42674e-05	NP_463890.1	Glucitol operon repressor	DYZ81_02516
1	no	6.42674e-05	NP_463889.1	D-tagatose-1,6-bisphosphate aldolase subunit GatY	DYZ77_01698
1	no	6.42674e-05	NP_463888.1	PTS system fructose-specific EIIB'BC component	DYZ79_02493
1	no	6.42674e-05	NP_463887.1	PTS system fructose-specific EIIABC component	DYZ77_01694
1	no	6.42674e-05	NP_463884.1	4-chlorobenzoate--CoA ligase	GU55_01398
1	no	6.42674e-05	NP_463882.1	Glucitol operon repressor	DYZ33_02738
1	no	6.42674e-05	NP_463876.1	Triosephosphate isomerase	GU55_01489
1	no	6.42674e-05	NP_463800.1	Oligopeptide transport system permease protein OppC	GU55_01493
1	no	6.42674e-05	NP_463796.1	putative succinyl-diaminopimelate desuccinylase	DYZ77_01659
1	no	6.42674e-05	NP_463694.1	RsbT co-antagonist protein RsbRD	DYZ77_01447
1	no	6.42674e-05	NP_466314.1	hypothetical protein	DYZ36_01744
1	no	6.42674e-05	NP_466299.1	Multidrug resistance protein D	DYZ78_02109
1	no	6.42674e-05	NP_466246.1	hypothetical protein	DYZ61_02226
1	no	6.42674e-05	NP_466221.1	Sugar phosphatase YidA	DYZ78_02193
1	no	6.42674e-05	YP_8475644.1	Phosphoheptose isomerase	DYZ77_01254
1	no	6.42674e-05	NP_466126.1	hypothetical protein	DYZ54_01584
1	no	6.42674e-05	NP_466125.1	hypothetical protein	DYZ77_01252
1	no	6.42674e-05	NP_466124.1	Energy-coupling factor transporter ATP-binding protein EcfA1	DYZ87_01309
1	no	6.42674e-05	NP_465323.1	hypothetical protein	DYZ81_01115
1	no	6.42674e-05	NP_465792.1	ATP-dependent helicase/deoxyribonuclease subunit B	DYZ87_01785
1	no	6.42674e-05	NP_465790.1	Ureidoglycolate lyase	DYZ77_02193
1	no	6.42674e-05	NP_465753.1	Penicillin-binding protein 1F	GU55_02499
1	no	6.42674e-05	NP_465745.1	hypothetical protein	DYZ78_01352
1	no	6.42674e-05	NP_465709.1	Iron-regulated surface determinant protein A	DYZ37_02730
1	no	6.42674e-05	NP_465703.1	Internalin-J	DYZ78_01360
1	no	6.42674e-05	NP_465701.1	hypothetical protein	DYZ78_01361
1	no	6.42674e-05	NP_465700.1	hypothetical protein	DYZ87_01660
1	no	6.42674e-05	NP_465664.1	hypothetical protein	DYZ77_02289
1	no	6.42674e-05	NP_465657.1	D-tagatose-1,6-bisphosphate aldolase subunit GatY	DYZ87_01624
1	no	6.42674e-05	NP_465633.1	Haloacetate dehalogenase H-1	DYZ78_01434
1	no	6.42674e-05	NP_465632.1	N-acetylglucosamine-6-phosphate deacetylase	DYZ28_01108
1	no	6.42674e-05	NP_465630.1	3',5'-cyclic adenosine monophosphate phosphodiesterase CpdA	DYZ77_02351
1	no	6.42674e-05	NP_465602.1	tRNA threonylcarbamoyladenosine biosynthesis protein TsaE	DYZ77_02370
1	no	6.42674e-05	NP_465583.1	pH-gated potassium channel KcsA	DYZ28_01020
1	no	6.42674e-05	NP_465545.1	Transcription repressor NadR	GU55_02711
1	no	6.42674e-05	NP_465542.1	Diaminopimelate epimerase	DYZ36_02434
1	no	6.42674e-05	NP_465226.1	hypothetical protein	DYZ78_02275
1	no	6.42674e-05	NP_465911.1	hypothetical protein	DYZ77_02866
1	no	6.42674e-05	NP_465910.1	Putative ion-transport protein YfeO	DYZ77_02864
1	no	6.42674e-05	NP_465908.1	Putative esterase	DYZ78_00067
1	no	6.42674e-05	NP_465160.1	hypothetical protein	DYZ81_00229
1	no	6.42674e-05	NP_464983.1	Glycine--tRNA ligase beta subunit	DYZ77_01407
1	no	6.42674e-05	NP_466274.1	putative ABC transporter ATP-binding protein	DYZ77_02470
1	no	6.42674e-05	NP_465989.1	hypothetical protein	AF862_02930
1	no	6.42674e-05	NP_463855.1	hypothetical protein	DYZ77_00751
1	no	6.42674e-05	NP_464739.1	hypothetical protein	GU55_00967
1	no	6.42674e-05	NP_464319.1	N-carbamoyl-D-amino acid hydrolase	AF960_03108
1	no	6.42674e-05	NA	hypothetical protein	GU55_00466
1	no	6.42674e-05	NP_465795.1	hypothetical protein	DYZ51_01849
1	no	6.42674e-05	NP_464025.1	putative glycosyltransferase EpsJ	GU55_01264
1	no	6.42674e-05	NP_463862.1	hypothetical protein	DYZ77_01671
1	no	6.42674e-05	NP_465831.1	hypothetical protein	DYZ78_02388
1	no	6.42674e-05	NP_465837.1	hypothetical protein	GU55_00517
1	no	6.42674e-05	NA	hypothetical protein	DYZ77_02113
1	no	6.42674e-05	NA	predicted protein	DYZ77_02095
1	no	6.42674e-05	NP_463910.1	hypothetical protein	DYZ28_00674
1	no	6.42674e-05	NP_463861.1	Internalin-J	DYZ28_00677
1	no	6.42674e-05	NP_463856.1	hypothetical protein	GU55_00970
1	no	6.42674e-05	NP_464316.1	putative isomerase YddE	DYZ80_01347
1	no	6.42674e-05	NA	hypothetical protein	GU55_01423
1	no	6.42674e-05	NP_463857.1	Internalin-J	DYZ28_02099
1	no	6.42674e-05	NP_466230.1	PTS system oligo-beta-mannoside-specific EIIC component	GU55_01862
1	no	6.42674e-05	NP_466229.1	hypothetical protein	DYZ78_01211
1	no	6.42674e-05	NP_464021.1	Cocaine esterase	AF862_00336
1	no	6.42674e-05	NP_464020.1	HTH-type transcriptional regulator CatM	DYZ54_02502
1	no	6.42674e-05	NP_463908.1	hypothetical protein	DYZ77_02634
1	no	6.42674e-05	NA	Sucrose phosphorylase	DYZ77_02633
1	no	6.42674e-05	NA	Oligo-1,6-glucosidase	DYZ78_02738
1	no	6.42674e-05	NA	Maltose transport system permease protein MalG	DYZ36_02760
1	no	6.42674e-05	NA	Maltose transport system permease protein MalF	DYZ36_02761
1	no	6.42674e-05	NA	Cyclodextrin-binding protein	DYZ77_02629
1	no	6.42674e-05	NA	HTH-type transcriptional regulator DegA	DYZ79_02851
1	no	6.42674e-05	NP_464003.1	hypothetical protein	DYZ39_02158
1	no	6.42674e-05	NP_465930.1	hypothetical protein	DYZ29_01562
1	no	6.42674e-05	NP_466331.1	hypothetical protein	DYZ78_00916
1	no	6.42674e-05	NP_464307.1	hypothetical protein	AF843_02885
1	no	6.42674e-05	NP_465841.1	hypothetical protein	DYZ36_02752
1	no	6.42674e-05	NP_463793.1	Internalin-A	DYZ53_02433
1	no	6.42674e-05	NP_465800.1	hypothetical protein	DYZ77_02127
1	no	6.42674e-05	NA	hypothetical protein	AFX56_01603
1	no	6.42674e-05	NA	hypothetical protein	DYZ49_02884
1	no	6.42674e-05	NA	hypothetical protein	DYZ77_02131
1	no	6.42674e-05	NA	main capsid protein	AF855_02895
1	no	6.42674e-05	NA	conserved hypothetical protein	DYZ77_02134
1	no	6.42674e-05	NA	phage protein	DYZ77_02135
1	no	6.42674e-05	NA	phage protein	DYZ77_02133
1	no	6.42674e-05	NA	phage protein	DYZ77_02136
1	no	6.42674e-05	NA	phage protein	DYZ77_02138
1	no	6.42674e-05	NA	phage protein	DYZ41_02143
1	no	6.42674e-05	NA	phage protein E747	AF855_02894
1	no	6.42674e-05	NA	TerS	DYZ28_01284
1	no	6.42674e-05	NA	hypothetical protein	DYZ38_02658
1	no	6.42674e-05	NA	conserved hypothetical protein	HL64_02940
1	no	6.42674e-05	NA	phage protein	DYZ36_01552
1	no	6.42674e-05	NA	hypothetical protein	DYZ77_02141
1	no	6.42674e-05	NA	phage protein	AFX62_03201
1	no	6.42674e-05	NA	hypothetical protein	DYZ77_02413
1	no	6.42674e-05	NA	hypothetical protein	DYZ43_01150
1	no	6.42674e-05	NA	hypothetical protein	DYZ35_00772
1	no	6.42674e-05	NP_465843.1	hypothetical protein	DYZ36_01714
1	no	6.42674e-05	NP_466329.1	hypothetical protein	DYZ78_02410
1	no	6.42674e-05	NA	predicted protein	DYZ43_02858
1	no	6.42674e-05	NP_465842.1	hypothetical protein	DYZ86_02809
1	no	6.42674e-05	NP_465844.1	hypothetical protein	HM22_01237
1	no	6.42674e-05	NA	Tyrosine recombinase XerC	DYZ81_02957
1	no	6.42674e-05	NP_465805.1	hypothetical protein	DYZ77_02094
1	no	6.42674e-05	NA	predicted protein	DYZ81_02961
1	no	6.42674e-05	NP_465828.1	hypothetical protein	AF957_02930
1	no	6.42674e-05	NA	hypothetical protein	DYZ52_02343
1	no	6.42674e-05	NA	hypothetical protein	DYZ75_01420
1	no	6.42674e-05	NP_464631.1	hypothetical protein	DYZ53_01837
1	no	6.42674e-05	NA	hypothetical protein	GU55_01371
1	no	6.42674e-05	NA	hypothetical protein	DYZ77_02150
1	no	6.42674e-05	NA	hypothetical protein	DYZ86_02810
1	no	6.42674e-05	NA	hypothetical protein	GU55_00511
1	no	6.42674e-05	NP_463600.1	ADP-ribosyl-[dinitrogen reductase] glycohydrolase	DYZ43_01986
1	no	6.42674e-05	NA	Internalin-A	AE233_02402
1	no	6.42674e-05	NA	hypothetical protein	DYZ53_02005
1	no	6.42674e-05	NA	hypothetical protein	DYZ53_02006
1	no	6.42674e-05	NA	hypothetical protein	DYZ81_02926
1	no	6.42674e-05	NA	hypothetical protein	DYZ81_02927
1	no	6.42674e-05	NA	hypothetical protein	DYZ28_01342
1	no	6.42674e-05	NA	hypothetical protein	DYZ28_01343
1	no	6.42674e-05	NP_464644.1	hypothetical protein	DYZ43_02228
