# Supplementary material for: Genes significantly associated with lineage II food isolates of Listeria monocytogenes
Source: BMC Genomics. 2018 Sep 25;19:708. doi: 10.1186/s12864-018-5074-2 (PMC6157050; doi:10.1186/s12864-018-5074-2)
Supplement: Supplementary file 6 — Presence-absence matrix of eight genes across isolates in this study. Serotype, CC or ST, and the presence of a plasmid is indicated for each genome. (XLSX 37 kb) [file 12864_2018_5074_MOESM6_ESM.xlsx]

## Sheet: Additional_File_11_May2018
Additional file 6. Presence-absence matrix of eight genes across isolates in this study. Serotype, CC or ST, and the presence of a plasmid is indicated for each genome.
Strain Name	Serotype	Clonal complex or sequence type	Lineage	isolation Source	Plasmid (1=present, 0=absent)	cadA homologues							cadC homolouges							gene encoding hypothetical protein 1 homologues			gene encoding hypothetical protein 2 homologues			gene encoding hypothetical protein 3	ebrB				qac			regulatory gene
						1	2	3	4	5	6	7	1	2	3	4	5	6	7	1	2	3	1	2	3	1	1	2	3	4	1	2	3	1	2
CFSAN004302	1/2b, 3b, 7	CC5	lin1	food	1	1	1	0	0	0	0	0	1	1	0	0	0	0	0	1	1	0	1	1	0	1	1	0	0	0	1	0	0	1	0
CFSAN008331	1/2b, 3b, 7	CC5	lin1	food	1	1	1	0	0	0	0	0	1	1	0	0	0	0	0	1	1	0	1	1	0	1	1	0	0	0	1	0	0	1	0
CFSAN012370	1/2b, 3b, 7	CC5	lin1	food	1	1	0	0	0	0	0	0	1	0	0	0	0	0	0	1	0	0	1	0	0	1	0	1	0	0	1	0	0	1	0
CFSAN012733	1/2b, 3b, 7	CC3	lin1	clinical	1	1	0	0	0	0	0	0	1	0	0	0	0	0	0	1	0	0	1	0	0	1	0	0	0	0	0	0	0	0	0
CFSAN012735	1/2b, 3b, 7	CC3	lin1	clinical	1	1	0	0	0	0	0	0	1	0	0	0	0	0	0	1	0	0	1	0	0	1	0	0	0	0	0	0	0	0	0
CFSAN018399	1/2b, 3b, 7	CC5	lin1	food	0	0	0	0	0	0	0	0	0	0	0	0	0	0	0	0	0	0	0	0	0	0	0	0	0	0	0	0	0	0	0
CFSAN018401	1/2b, 3b, 7	CC5	lin1	food	0	0	0	0	0	0	0	0	0	0	0	0	0	0	0	0	0	0	0	0	0	0	0	0	0	0	0	0	0	0	0
CFSAN028363	1/2b, 3b, 7	CC5	lin1	food	1	1	0	0	0	0	0	0	1	0	0	0	0	0	0	1	0	0	1	0	0	1	0	0	0	0	0	0	0	0	0
CFSAN028373	1/2b, 3b, 7	CC88	lin1	food	1	0	1	0	0	0	0	0	0	1	0	0	0	0	0	0	1	0	0	1	0	1	1	0	0	0	1	0	0	1	0
CFSAN028442	1/2b, 3b, 7	CC5	lin1	food	0	0	0	0	0	0	0	0	0	0	0	0	0	0	0	0	0	0	0	0	0	0	0	0	0	0	0	0	0	0	0
CFSAN028465	1/2b, 3b, 7	ST736	lin1	food	0	0	0	0	0	0	0	0	0	0	0	0	0	0	0	0	0	0	0	0	0	0	0	0	0	0	0	0	0	0	0
CFSAN028471	1/2b, 3b, 7		lin1	food	0	0	0	0	0	0	0	0	0	0	0	0	0	0	0	0	0	0	0	0	0	0	0	0	0	0	0	0	0	0	0
CFSAN028476	1/2b, 3b, 7	CC3	lin1	food	1	1	0	0	0	0	0	0	1	0	0	0	0	0	0	1	0	0	1	0	0	1	0	0	0	0	0	0	0	0	0
CFSAN028697	1/2b, 3b, 7	CC5	lin1	food	1	1	1	0	0	0	0	0	1	1	0	0	0	0	0	1	0	0	1	0	0	1	1	0	0	0	1	0	0	1	0
CFSAN028733	1/2b, 3b, 7	CC379	lin1	food	0	0	0	0	0	0	0	0	0	0	0	0	0	0	0	0	0	0	0	0	0	0	0	0	0	0	0	0	0	0	0
CFSAN028737	1/2b, 3b, 7	CC5	lin1	food	1	0	1	0	0	0	0	0	0	1	0	0	0	0	0	1	0	0	0	0	1	1	0	1	0	0	1	0	0	1	0
CFSAN028805	1/2b, 3b, 7	ST1041	lin1	food	0	0	0	0	0	0	0	0	0	0	0	0	0	0	0	0	0	0	0	0	0	0	0	0	0	0	0	0	0	0	0
CFSAN028815	1/2b, 3b, 7	CC5	lin1	food	1	1	0	0	0	0	0	0	1	0	0	0	0	0	0	0	0	0	1	0	0	1	0	1	0	0	0	1	0	1	0
CFSAN028817	1/2b, 3b, 7	CC5	lin1	food	1	0	1	0	0	0	0	0	0	1	0	0	0	0	0	0	0	0	1	0	0	1	0	0	0	0	0	0	0	0	0
CFSAN028833	1/2b, 3b, 7	CC87	lin1	food	0	0	0	0	0	0	0	0	0	0	0	0	0	0	0	0	0	0	0	0	0	0	0	0	0	0	0	0	0	0	0
CFSAN028894	1/2b, 3b, 7	ST489	lin1	food	0	0	0	0	0	0	0	0	0	0	0	0	0	0	0	0	0	0	0	0	0	0	0	0	0	0	0	0	0	0	0
FSL-R2-503	1/2b, 3b, 7	CC3	lin1	clinical	1	1	0	0	0	0	0	0	1	0	0	0	0	0	0	1	0	0	1	0	0	1	0	0	0	0	0	0	0	0	0
MOD1_LS149	1/2b, 3b, 7	CC5	lin1	clinical	1	0	1	0	0	0	0	0	0	1	0	0	0	0	0	0	1	0	0	1	0	1	1	0	0	0	1	0	0	1	0
PNUSAL000036	1/2b, 3b, 7	CC5	lin1	clinical	0	1	0	0	0	0	0	0	1	0	0	0	0	0	0	0	0	0	0	0	0	0	0	0	0	0	0	0	0	0	0
PNUSAL000128	1/2b, 3b, 7	CC88	lin1	clinical	1	1	0	0	0	0	0	0	1	0	0	0	0	0	0	1	0	0	1	0	0	1	0	0	0	0	0	0	0	0	0
PNUSAL000246	1/2b, 3b, 7	CC363	lin1	clinical	0	0	0	0	0	0	0	0	0	0	0	0	0	0	0	0	0	0	0	0	0	0	0	0	0	0	0	0	0	0	0
PNUSAL000276	1/2b, 3b, 7	CC5	lin1	clinical	1	0	0	0	0	0	0	1	0	0	0	0	0	0	1	0	1	1	0	0	0	1	0	0	0	0	0	0	0	0	0
PNUSAL000355	1/2b, 3b, 7	CC5	lin1	clinical	1	1	0	0	0	0	0	0	1	0	0	0	0	0	0	0	1	0	1	0	0	1	0	0	0	0	0	0	0	0	0
PNUSAL000368	1/2b, 3b, 7	ST392	lin1	clinical	0	0	0	0	0	0	0	0	0	0	0	0	0	0	0	0	0	0	0	0	0	0	0	0	0	0	0	0	0	0	0
PNUSAL000395	1/2b, 3b, 7	CC2	lin1	clinical	0	0	0	0	0	0	0	0	0	0	0	0	0	0	0	0	0	0	0	0	0	0	0	0	0	0	0	0	0	0	0
PNUSAL000422	1/2b, 3b, 7	ST736	lin1	clinical	0	0	0	0	0	0	0	0	0	0	0	0	0	0	0	0	0	0	0	0	0	0	0	0	0	0	0	0	0	0	0
PNUSAL000426	1/2b, 3b, 7	CC5	lin1	clinical	0	0	0	0	0	0	0	0	0	0	0	0	0	0	0	0	0	0	0	0	0	0	0	0	0	0	0	0	0	0	0
PNUSAL000451	1/2b, 3b, 7	CC426	lin1	clinical	0	0	0	0	0	0	0	0	0	0	0	0	0	0	0	0	0	0	0	0	0	0	0	0	0	0	0	0	0	0	0
PNUSAL000467	1/2b, 3b, 7	CC224	lin1	clinical	0	0	0	0	0	0	0	0	0	0	0	0	0	0	0	0	0	0	0	0	0	0	0	0	0	0	0	0	0	0	0
SLCC2540	1/2b, 3b, 7	CC344	lin1	clinical	0	0	0	0	0	0	0	0	0	0	0	0	0	0	0	0	0	0	0	0	0	0	0	0	0	0	0	0	0	0	0
CFSAN002244	4b, 4d, 4e	ST639	lin1	food	0	0	0	0	0	0	0	0	0	0	0	0	0	0	0	0	0	0	0	0	0	0	0	0	0	0	0	0	0	0	0
CFSAN002245	4b, 4d, 4e	CC1	lin1	food	0	0	0	0	0	0	0	0	0	0	0	0	0	0	0	0	0	0	0	0	0	0	0	0	0	0	0	0	0	0	0
CFSAN002345	4b, 4d, 4e	CC389	lin1	food	0	0	0	0	0	0	0	0	0	0	0	0	0	0	0	0	0	0	0	0	0	0	0	0	0	0	0	0	0	0	0
CFSAN012703	4b, 4d, 4e	CC1	lin1	clinical	0	0	0	0	0	0	0	0	0	0	0	0	0	0	0	0	0	0	0	0	0	0	0	0	0	0	0	0	0	0	0
CFSAN012712	4b, 4d, 4e	CC1	lin1	food	0	0	0	0	0	0	0	0	0	0	0	0	0	0	0	0	0	0	0	0	0	0	0	0	0	0	0	0	0	0	0
CFSAN028781	4b, 4d, 4e	CC4	lin1	food	0	0	0	0	1	0	0	0	0	0	0	1	0	0	0	0	0	0	0	0	0	0	0	0	0	0	0	0	0	0	0
CFSAN028791	4b, 4d, 4e	CC6	lin1	food	0	0	0	0	0	0	0	0	0	0	0	0	0	0	0	0	0	0	0	0	0	0	0	0	0	0	0	0	0	0	0
CFSAN028797	4b, 4d, 4e	CC6	lin1	food	0	0	0	0	0	0	0	0	0	0	0	0	0	0	0	0	0	0	0	0	0	0	0	0	0	0	0	0	0	0	0
CFSAN028803	4b, 4d, 4e	CC6	lin1	food	0	0	0	0	0	0	0	0	0	0	0	0	0	0	0	0	0	0	0	0	0	0	0	0	0	0	0	0	0	0	0
CFSAN028822	4b, 4d, 4e	CC1	lin1	food	0	0	0	0	0	0	0	0	0	0	0	0	0	0	0	0	0	0	0	0	0	0	0	0	0	0	0	0	0	0	0
CFSAN028896	4b, 4d, 4e	CC1	lin1	food	0	0	0	0	0	0	0	0	0	0	0	0	0	0	0	0	0	0	0	0	0	0	0	0	0	0	0	0	0	0	0
CFSAN028898	4b, 4d, 4e	CC1	lin1	food	0	0	0	0	0	0	0	0	0	0	0	0	0	0	0	0	0	0	0	0	0	0	0	0	0	0	0	0	0	0	0
CFSAN028900	4b, 4d, 4e	CC1	lin1	food	0	0	0	0	0	0	0	0	0	0	0	0	0	0	0	0	0	0	0	0	0	0	0	0	0	0	0	0	0	0	0
CFSAN028902	4b, 4d, 4e	CC1	lin1	food	0	0	0	0	0	0	0	0	0	0	0	0	0	0	0	0	0	0	0	0	0	0	0	0	0	0	0	0	0	0	0
MOD1_LS114	4b, 4d, 4e	CC2	lin1	clinical	0	0	0	0	1	0	0	0	0	0	0	1	0	0	0	0	0	0	0	0	0	0	0	0	0	0	0	0	0	0	0
PNUSAL000015	4b, 4d, 4e	CC4	lin1	clinical	0	0	0	0	1	0	0	0	0	0	0	1	0	0	0	0	0	0	0	0	0	0	0	0	0	0	0	0	0	0	0
PNUSAL000019	4b, 4d, 4e	CC6	lin1	clinical	0	0	0	0	0	0	0	0	0	0	0	0	0	0	0	0	0	0	0	0	0	0	0	0	0	0	0	0	0	0	0
PNUSAL000022	4b, 4d, 4e	ST639	lin1	clinical	0	0	0	0	0	0	0	0	0	0	0	0	0	0	0	0	0	0	0	0	0	0	0	0	0	0	0	0	0	0	0
PNUSAL000042	4b, 4d, 4e	CC389	lin1	clinical	0	0	0	0	0	0	0	0	0	0	0	0	0	0	0	0	0	0	0	0	0	0	0	0	0	0	0	0	0	0	0
PNUSAL000046	4b, 4d, 4e	CC6	lin1	clinical	0	0	0	0	0	0	0	0	0	0	0	0	0	0	0	0	0	0	0	0	0	0	0	0	0	0	0	0	0	0	0
PNUSAL000047	4b, 4d, 4e	CC6	lin1	clinical	0	0	0	0	0	0	0	0	0	0	0	0	0	0	0	0	0	0	0	0	0	0	0	0	0	0	0	0	0	0	0
PNUSAL000089	4b, 4d, 4e	ST631	lin1	clinical	0	0	0	0	0	0	0	0	0	0	0	0	0	0	0	0	0	0	0	0	0	0	0	0	0	0	0	0	0	0	0
PNUSAL000104	4b, 4d, 4e	CC217	lin1	clinical	0	0	0	0	0	0	0	0	0	0	0	0	0	0	0	0	0	0	0	0	0	0	0	0	0	0	0	0	0	0	0
PNUSAL000108	4b, 4d, 4e	CC2	lin1	clinical	1	0	1	0	0	0	0	0	0	1	0	0	0	0	0	0	0	0	1	0	0	1	0	0	0	0	0	0	0	0	0
PNUSAL000309	4b, 4d, 4e	CC388	lin1	clinical	0	0	0	0	0	0	0	0	0	0	0	0	0	0	0	0	0	0	0	0	0	0	0	0	0	0	0	0	0	0	0
PNUSAL000318	4b, 4d, 4e	CC1	lin1	clinical	1	0	0	0	0	0	0	0	0	0	0	0	0	0	0	0	0	0	0	0	0	0	0	0	0	0	0	0	0	0	0
PNUSAL000363	4b, 4d, 4e	CC4	lin1	clinical	0	0	0	0	0	0	0	0	0	0	0	0	0	0	0	0	0	0	0	0	0	0	0	0	0	0	0	0	0	0	0
PNUSAL000385	4b, 4d, 4e	ST663	lin1	clinical	0	0	0	0	0	0	0	0	0	0	0	0	0	0	0	0	0	0	0	0	0	0	0	0	0	0	0	0	0	0	0
PNUSAL000402	4b, 4d, 4e	ST558	lin1	clinical	0	0	0	0	0	0	0	0	0	0	0	0	0	0	0	0	0	0	0	0	0	0	0	0	0	0	0	0	0	0	0
PNUSAL000435	4b, 4d, 4e	CC6	lin1	clinical	0	0	0	0	0	0	0	0	0	0	0	0	0	0	0	0	0	0	0	0	0	0	0	0	0	0	0	0	0	0	0
PNUSAL000443	4b, 4d, 4e	CC1	lin1	clinical	0	0	0	0	0	0	0	0	0	0	0	0	0	0	0	0	0	0	0	0	0	0	0	0	0	0	0	0	0	0	0
PNUSAL000446	4b, 4d, 4e	CC1	lin1	clinical	0	0	0	0	0	0	0	0	0	0	0	0	0	0	0	0	0	0	0	0	0	0	0	0	0	0	0	0	0	0	0
PNUSAL000485	4b, 4d, 4e	CC2	lin1	clinical	1	1	0	0	0	0	0	0	1	0	0	0	0	0	0	1	0	0	1	0	0	1	0	0	0	0	0	0	0	0	0
PNUSAL000550	4b, 4d, 4e	CC1	lin1	clinical	1	1	0	0	0	0	0	0	1	0	0	0	0	0	0	1	0	0	1	0	0	1	0	0	0	0	0	0	0	0	0
CFSAN002349	4bv	ST382	lin1	food	0	0	0	0	0	0	0	0	0	0	0	0	0	0	0	0	0	0	0	0	0	0	0	0	0	0	0	0	0	0	0
PNUSAL000017	4bv	CC554	lin1	clinical	0	0	0	0	0	0	0	0	0	0	0	0	0	0	0	0	0	0	0	0	0	0	0	0	0	0	0	0	0	0	0
PNUSAL000137	4bv	ST382	lin1	clinical	0	0	0	0	0	0	0	0	0	0	0	0	0	0	0	0	0	0	0	0	0	0	0	0	0	0	0	0	0	0	0
PNUSAL000374	4bv	CC554	lin1	clinical	0	0	0	0	0	0	0	0	0	0	0	0	0	0	0	0	0	0	0	0	0	0	0	0	0	0	0	0	0	0	0
PNUSAL000479	4bv	CC554	lin1	clinical	0	0	0	0	0	0	0	0	0	0	0	0	0	0	0	0	0	0	0	0	0	0	0	0	0	0	0	0	0	0	0
CFSAN028468		ST1079	lin1	food	1	0	1	0	0	0	0	0	0	1	0	0	0	0	0	0	0	0	1	0	0	1	0	0	0	0	0	0	0	0	0
CFSAN002350	1/2a, 3a	ST1127	lin2	food	0	0	0	0	0	0	0	0	0	0	0	0	0	0	0	0	0	0	0	0	0	0	0	0	0	0	0	0	0	0	0
CFSAN004329	1/2a, 3a	CC570	lin2	food	0	0	0	0	0	0	0	0	0	0	0	0	0	0	0	0	0	0	0	0	0	0	0	0	0	0	0	0	0	0	0
CFSAN004330	1/2a, 3a	ST1064	lin2	food	1	0	1	0	0	0	0	0	0	1	0	0	0	0	0	0	1	0	0	1	0	1	1	0	0	0	1	0	0	1	0
CFSAN004332	1/2a, 3a	CC8	lin2	food	0	0	0	0	0	0	0	0	0	0	0	0	0	0	0	0	0	0	0	0	0	0	0	0	0	0	0	0	0	0	0
CFSAN004339	1/2a, 3a	ST648	lin2	food	1	0	1	0	0	0	0	0	0	1	0	0	0	0	0	0	1	0	1	1	0	1	0	0	0	1	0	0	0	0	0
CFSAN004341	1/2a, 3a	CC199	lin2	food	1	1	0	0	0	0	0	0	1	0	0	0	0	0	0	1	0	0	1	0	0	1	0	0	0	0	0	0	0	0	0
CFSAN012529	1/2a, 3a	CC155	lin2	food	0	0	0	0	0	0	0	0	0	0	0	0	0	0	0	0	0	0	0	0	0	0	0	0	0	0	0	0	0	0	0
CFSAN012744	1/2a, 3a	CC18	lin2	clinical	0	0	0	0	0	0	0	0	0	0	0	0	0	0	0	0	0	0	0	0	0	0	0	0	0	0	0	0	0	0	0
CFSAN013584	1/2a, 3a	CC204	lin2	food	0	0	0	0	1	0	0	0	0	0	0	1	0	0	0	0	0	0	0	0	0	0	0	0	0	0	0	0	0	0	0
CFSAN013586	1/2a, 3a	CC155	lin2	food	0	0	0	0	0	0	0	0	0	0	0	0	0	0	0	0	0	0	0	0	0	0	0	0	0	0	0	0	0	0	0
CFSAN018246	1/2a, 3a	CC37	lin2	food	0	0	0	0	0	0	0	0	0	0	0	0	0	0	0	0	0	0	0	0	0	0	0	0	0	0	0	0	0	0	0
CFSAN018332	1/2a, 3a	CC14	lin2	food	0	0	0	0	1	0	0	0	0	0	0	1	0	0	0	0	0	0	0	0	0	0	0	0	0	0	0	0	0	0	0
CFSAN018384	1/2a, 3a	CC7	lin2	food	0	0	0	0	0	0	0	0	0	0	0	0	0	0	0	0	0	0	0	0	0	0	0	0	0	0	0	0	0	0	0
CFSAN018387	1/2a, 3a	CC155	lin2	food	0	0	0	0	0	1	0	0	0	0	0	0	1	0	0	0	0	0	0	0	0	0	0	0	0	0	0	0	0	0	0
CFSAN018397	1/2a, 3a	novel	lin2	food	1	1	0	0	0	0	0	0	1	0	0	0	0	0	0	1	0	0	1	0	0	1	0	1	0	0	1	0	0	1	0
CFSAN022387	1/2a, 3a	CC412	lin2	food	0	0	0	0	0	0	0	0	0	0	0	0	0	0	0	0	0	0	0	0	0	0	0	0	0	0	0	0	0	0	0
CFSAN022990	1/2a, 3a	CC321	lin2	food	1	1	0	0	0	0	0	0	1	0	0	0	0	0	0	1	0	0	1	0	0	1	0	1	0	0	1	0	0	1	0
CFSAN022991	1/2a, 3a	CC321	lin2	food	1	1	0	0	0	0	0	0	1	0	0	0	0	0	0	1	0	0	1	0	0	1	0	1	0	0	1	0	0	1	0
CFSAN022992	1/2a, 3a	CC8	lin2	food	1	1	0	0	0	0	0	0	1	0	0	0	0	0	0	1	0	0	1	0	0	1	0	0	0	0	0	0	1	0	0
CFSAN022994	1/2a, 3a	CC199	lin2	food	1	1	0	0	0	0	0	0	1	0	0	0	0	0	0	1	0	0	1	0	0	1	0	1	0	0	0	1	0	1	0
CFSAN022998	1/2a, 3a	CC31	lin2	food	1	1	0	0	0	0	0	0	1	0	0	0	0	0	0	1	0	0	1	0	0	1	1	0	0	0	1	0	0	1	0
CFSAN023701	1/2a, 3a	CC19	lin2	food	0	0	0	0	0	0	0	0	0	0	0	0	0	0	0	0	0	0	0	0	0	0	0	0	0	0	0	0	0	0	0
CFSAN028298	1/2a, 3a	CC7	lin2	food	0	0	1	0	0	0	0	0	0	1	0	0	0	0	0	0	1	0	0	1	0	1	0	0	0	0	0	0	0	0	0
CFSAN028356	1/2a, 3a	CC8	lin2	food	1	1	0	0	0	0	0	0	1	0	0	0	0	0	0	1	0	0	1	0	0	1	0	0	0	0	0	0	0	0	0
CFSAN028357	1/2a, 3a	CC89	lin2	food	1	1	0	0	0	0	0	0	1	0	0	0	0	0	0	1	0	0	1	0	0	1	0	0	0	0	0	0	0	0	0
CFSAN028359	1/2a, 3a	CC7	lin2	food	0	0	0	0	0	0	0	0	0	0	0	0	0	0	0	0	0	0	0	0	0	0	0	0	0	0	0	0	0	0	0
CFSAN028365	1/2a, 3a	CC121	lin2	food	1	1	0	0	0	0	0	0	1	0	0	0	0	0	0	1	0	0	1	0	0	1	0	0	0	0	0	0	0	0	0
CFSAN028369	1/2a, 3a	CC321	lin2	food	1	1	0	0	0	0	0	0	1	0	0	0	0	0	0	1	0	0	1	0	0	1	0	1	0	0	1	0	0	1	0
CFSAN028374	1/2a, 3a	CC121	lin2	food	1	1	0	0	0	0	0	0	1	0	0	0	0	0	0	1	0	0	1	0	0	1	0	0	1	0	0	0	0	0	1
CFSAN028412	1/2a, 3a	ST1072	lin2	food	0	0	0	0	0	0	0	0	0	0	0	0	0	0	0	0	0	0	0	0	0	0	0	0	0	0	0	0	0	0	0
CFSAN028414	1/2a, 3a	CC121	lin2	food	1	1	0	0	0	0	0	0	1	0	0	0	0	0	0	1	0	0	1	0	0	1	0	0	1	0	0	0	0	0	1
CFSAN028415	1/2a, 3a	CC155	lin2	food	0	0	0	0	0	1	0	0	0	0	0	0	1	0	0	0	0	0	0	0	0	0	0	0	0	0	0	0	0	0	0
CFSAN028417	1/2a, 3a	CC204	lin2	food	1	0	1	0	1	0	0	0	1	1	0	1	0	0	0	1	1	0	0	1	0	1	1	0	0	0	1	0	0	1	0
CFSAN028440	1/2a, 3a	CC121	lin2	food	1	1	1	0	0	0	0	0	1	1	0	0	0	0	0	1	0	0	1	1	0	1	1	0	0	0	1	0	0	1	0
CFSAN028459	1/2a, 3a	ST635	lin2	food	1	1	1	0	0	0	0	0	1	1	0	0	0	0	0	1	1	0	1	1	0	1	1	0	0	0	1	0	0	1	0
CFSAN028460	1/2a, 3a	CC155	lin2	food	1	0	1	0	0	0	0	0	0	1	0	0	0	0	0	0	1	0	0	1	0	1	1	0	0	0	1	0	0	1	0
CFSAN028463	1/2a, 3a	CC31	lin2	food	1	1	0	0	0	0	0	0	1	0	0	0	0	0	0	1	0	0	1	0	0	1	0	0	0	0	0	0	0	0	0
CFSAN028469	1/2a, 3a	CC90	lin2	food	0	0	0	0	0	0	0	0	0	0	0	0	0	0	0	0	0	0	0	0	0	0	0	0	0	0	0	0	0	0	0
CFSAN028489	1/2a, 3a	CC31	lin2	food	1	1	0	0	0	0	0	0	1	0	0	0	0	0	0	1	0	0	1	0	0	1	1	0	0	0	1	0	0	1	0
CFSAN028538	1/2a, 3a	CC155	lin2	food	1	0	1	0	0	1	0	0	0	1	0	0	1	0	0	0	1	0	0	1	0	1	1	0	0	0	1	0	0	1	0
CFSAN028542	1/2a, 3a	CC155	lin2	food	1	0	1	0	0	0	0	0	0	1	0	0	0	0	0	0	1	0	0	1	0	1	1	0	0	0	1	0	0	1	0
CFSAN028761	1/2a, 3a	ST1125	lin2	food	0	0	0	0	0	0	0	0	0	0	0	0	0	0	0	0	0	0	0	0	0	0	0	0	0	0	0	0	0	0	0
CFSAN028785	1/2a, 3a	CC7	lin2	food	1	0	1	0	0	0	0	0	0	1	0	0	0	0	0	0	1	0	0	1	0	1	1	0	0	0	1	0	0	1	0
CFSAN028795	1/2a, 3a	CC7	lin2	food	1	0	1	0	0	0	0	0	0	1	0	0	0	0	0	0	1	0	0	1	0	1	1	0	0	0	1	0	0	1	0
CFSAN028799	1/2a, 3a	CC199	lin2	food	1	1	0	0	0	0	0	0	1	0	0	0	0	0	0	1	0	0	0	0	0	1	0	1	0	0	0	1	0	1	0
CFSAN028801	1/2a, 3a	ST635	lin2	food	1	1	1	0	0	0	0	0	1	1	0	0	0	0	0	1	1	0	1	1	0	1	1	0	0	0	1	0	0	1	0
CFSAN028807	1/2a, 3a	CC321	lin2	food	1	1	0	0	0	0	0	0	1	0	0	0	0	0	0	1	0	0	1	0	0	1	0	1	0	0	1	0	0	1	0
CFSAN028811	1/2a, 3a	CC321	lin2	food	1	1	0	0	0	0	0	0	1	0	0	0	0	0	0	1	0	0	1	0	0	1	0	1	0	0	1	0	0	1	0
CFSAN028813	1/2a, 3a	CC321	lin2	food	1	1	0	0	0	0	0	0	1	0	0	0	0	0	0	1	0	0	1	0	0	1	0	1	0	0	1	0	0	1	0
CFSAN028819	1/2a, 3a	CC101	lin2	food	0	0	0	0	0	0	0	0	0	0	0	0	0	0	0	0	0	0	0	0	0	0	0	0	0	0	0	0	0	0	0
EGD	1/2a, 3a	CC7	lin2	clinical	0	0	0	0	0	0	0	0	0	0	0	0	0	0	0	0	0	0	0	0	0	0	0	0	0	0	0	0	0	0	0
PNUSAL000011	1/2a, 3a	CC101	lin2	clinical	0	0	0	0	0	0	0	0	0	0	0	0	0	0	0	0	0	0	0	0	0	0	0	0	0	0	0	0	0	0	0
PNUSAL000026	1/2a, 3a	CC7	lin2	clinical	0	0	0	0	0	0	0	0	0	0	0	0	0	0	0	0	0	0	0	0	0	0	0	0	0	0	0	0	0	0	0
PNUSAL000037	1/2a, 3a	CC155	lin2	clinical	0	0	0	0	0	0	0	0	0	0	0	0	0	0	0	0	0	0	0	0	0	0	0	0	0	0	0	0	0	0	0
PNUSAL000096	1/2a, 3a	CC29	lin2	clinical	0	0	0	0	0	0	0	0	0	0	0	0	0	0	0	0	0	0	0	0	0	0	0	0	0	0	0	0	0	0	0
PNUSAL000107	1/2a, 3a	CC14	lin2	clinical	0	0	0	0	0	0	0	0	0	0	0	0	0	0	0	0	0	0	0	0	0	0	0	0	0	0	0	0	0	0	0
PNUSAL000115	1/2a, 3a	ST834	lin2	clinical	0	0	0	0	0	0	0	0	0	0	0	0	0	0	0	0	0	0	0	0	0	0	0	0	0	0	0	0	0	0	0
PNUSAL000144	1/2a, 3a	ST790	lin2	clinical	0	0	0	0	0	0	0	0	0	0	0	0	0	0	0	0	0	0	0	0	0	0	0	0	0	0	0	0	0	0	0
PNUSAL000148	1/2a, 3a	CC689	lin2	clinical	0	0	0	0	0	0	0	0	0	0	0	0	0	0	0	0	0	0	0	0	0	0	0	0	0	0	0	0	0	0	0
PNUSAL000149	1/2a, 3a	ST364	lin2	clinical	0	0	0	0	0	0	0	0	0	0	0	0	0	0	0	0	0	0	0	0	0	0	0	0	0	0	0	0	0	0	0
PNUSAL000151	1/2a, 3a	CC121	lin2	clinical	1	1	0	0	0	0	0	0	1	0	0	0	0	0	0	1	0	0	1	0	0	1	0	0	1	0	0	0	0	0	1
PNUSAL000166	1/2a, 3a	CC155	lin2	clinical	1	0	1	0	0	0	0	0	0	1	0	0	0	0	0	0	1	0	0	1	0	1	1	0	0	0	1	0	0	1	0
PNUSAL000195	1/2a, 3a	CC155	lin2	clinical	0	0	0	0	0	0	0	0	0	0	0	0	0	0	0	0	0	0	0	0	0	0	0	0	0	0	0	0	0	0	0
PNUSAL000255	1/2a, 3a	ST865	lin2	clinical	0	0	0	0	0	0	0	0	0	0	0	0	0	0	0	0	0	0	0	0	0	0	0	0	0	0	0	0	0	0	0
PNUSAL000292	1/2a, 3a	CC7	lin2	clinical	0	0	0	0	0	0	0	0	0	0	0	0	0	0	0	0	0	0	0	0	0	0	0	0	0	0	0	0	0	0	0
PNUSAL000334	1/2a, 3a	CC451	lin2	clinical	0	0	0	0	0	0	0	0	0	0	0	0	0	0	0	0	0	0	0	0	0	0	0	0	0	0	0	0	0	0	0
PNUSAL000335	1/2a, 3a	CC451	lin2	clinical	0	0	0	0	0	0	0	0	0	0	0	0	0	0	0	0	0	0	0	0	0	0	0	0	0	0	0	0	0	0	0
PNUSAL000378	1/2a, 3a	CC14	lin2	clinical	0	0	0	0	0	0	0	0	0	0	0	0	0	0	0	0	0	0	0	0	0	0	0	0	0	0	0	0	0	0	0
PNUSAL000391	1/2a, 3a	CC155	lin2	clinical	0	0	0	0	0	1	0	0	0	0	0	0	1	0	0	0	0	0	0	0	0	0	0	0	0	0	0	0	0	0	0
PNUSAL000414	1/2a, 3a	CC155	lin2	clinical	1	0	1	0	0	0	0	0	0	1	0	0	0	0	0	0	1	0	0	1	0	1	1	0	0	0	1	0	0	1	0
PNUSAL000447	1/2a, 3a	CC29	lin2	clinical	0	0	0	0	0	0	0	0	0	0	0	0	0	0	0	0	0	0	0	0	0	0	0	0	0	0	0	0	0	0	0
PNUSAL000492	1/2a, 3a	CC101	lin2	clinical	1	1	0	0	0	0	0	0	1	0	0	0	0	0	0	0	0	0	1	0	0	1	0	0	0	0	0	0	0	0	0
PNUSAL000553	1/2a, 3a	CC369	lin2	clinical	0	0	0	0	0	0	0	0	0	0	0	0	0	0	0	0	0	0	0	0	0	0	0	0	0	0	0	0	0	0	0
PNUSAL000561	1/2a, 3a	CC11	lin2	clinical	0	0	0	0	0	0	0	0	0	0	0	0	0	0	0	0	0	0	0	0	0	0	0	0	0	0	0	0	0	0	0
PNUSAL000563	1/2a, 3a	CC412	lin2	clinical	0	0	0	0	0	0	0	0	0	0	0	0	0	0	0	0	0	0	0	0	0	0	0	0	0	0	0	0	0	0	0
CFSAN012532	1/2c, 3c	CC9	lin2	food	0	1	0	0	0	0	0	0	1	0	0	0	0	0	0	0	0	0	1	0	0	1	1	0	0	0	1	0	0	1	0
CFSAN013587	1/2c, 3c	CC9	lin2	food	1	0	1	0	0	0	0	0	0	1	0	0	0	0	0	0	1	0	1	0	0	1	1	0	0	0	1	0	0	1	0
CFSAN013596	1/2c, 3c	CC9	lin2	food	0	0	0	0	0	0	0	0	0	0	0	0	0	0	0	0	0	0	0	0	0	0	0	0	0	0	0	0	0	0	0
CFSAN018386	1/2c, 3c	CC9	lin2	food	0	0	0	0	0	0	0	0	0	0	0	0	0	0	0	0	0	0	0	0	0	0	0	0	0	0	0	0	0	0	0
CFSAN018393	1/2c, 3c	CC9	lin2	food	1	0	1	0	0	0	0	0	0	1	0	0	0	0	0	0	1	0	0	1	0	1	1	0	0	0	1	0	0	1	0
CFSAN022987	1/2c, 3c	CC9	lin2	food	1	1	0	0	0	0	0	0	1	0	0	0	0	0	0	1	0	0	1	0	0	1	1	0	0	0	1	0	0	1	0
CFSAN022996	1/2c, 3c	CC9	lin2	food	1	0	1	0	0	0	0	0	0	1	0	0	0	0	0	0	1	0	1	0	0	1	1	0	0	0	1	0	0	1	0
CFSAN028372	1/2c, 3c	CC9	lin2	food	1	1	0	0	0	0	0	0	1	0	0	0	0	0	0	0	0	0	1	0	0	1	0	0	0	0	0	0	0	0	0
CFSAN028665	1/2c, 3c	CC9	lin2	food	1	0	1	0	0	0	0	0	0	1	0	0	0	0	0	0	1	0	1	0	0	1	1	0	0	0	1	0	0	1	0
CFSAN028783	1/2c, 3c	CC9	lin2	food	1	0	1	0	0	0	0	0	0	1	0	0	0	0	0	0	1	0	1	0	0	1	1	0	0	0	1	0	0	1	0
EGD-e	1/2c, 3c	CC9	lin2	clinical	0	0	0	1	0	0	0	0	0	0	1	0	0	0	0	0	0	0	0	0	0	0	0	0	0	0	0	0	0	0	0
PNUSAL000025	1/2c, 3c	CC9	lin2	clinical	1	1	0	0	0	0	0	0	1	0	0	0	0	0	0	0	0	0	1	0	0	1	0	0	0	0	0	0	0	0	0
PNUSAL000190	1/2c, 3c	CC9	lin2	clinical	0	0	0	0	0	0	0	0	0	0	0	0	0	0	0	0	0	0	0	0	0	0	0	0	0	0	0	0	0	0	0
PNUSAL000306	1/2c, 3c	CC9	lin2	clinical	0	0	0	0	0	0	0	0	0	0	0	0	0	0	0	0	0	0	0	0	0	0	0	0	0	0	0	0	0	0	0
SLCC2372	1/2c, 3c	CC9	lin2	clinical	1	0	0	0	0	0	0	0	0	0	0	0	0	0	0	0	0	0	0	0	0	0	0	0	0	0	0	0	0	0	0
CFSAN028472			lin2	food	1	0	1	0	0	0	0	0	0	1	0	0	0	0	0	0	1	0	0	1	1	1	1	0	0	0	1	0	0	1	0
PNUSAL000188		ST831	lin2	clinical	0	0	0	0	0	0	0	0	0	0	0	0	0	0	0	0	0	0	0	0	0	0	0	0	0	0	0	0	0	0	0
PNUSAL000360		CC177	lin2	clinical	0	0	0	0	0	0	0	0	0	0	0	0	0	0	0	0	0	0	0	0	0	0	0	0	0	0	0	0	0	0	0
PNUSAL000361		ST828	lin2	clinical	0	0	0	0	0	0	0	0	0	0	0	0	0	0	0	0	0	0	0	0	0	0	0	0	0	0	0	0	0	0	0
PNUSAL000442		ST843	lin2	clinical	0	0	0	0	0	0	0	0	0	0	0	0	0	0	0	0	0	0	0	0	0	0	0	0	0	0	0	0	0	0	0
CFSAN003456		ST1175	lin3	clinical	0	0	0	0	0	0	0	0	0	0	0	0	0	0	0	0	0	0	0	0	0	0	0	0	0	0	0	0	0	0	0
CFSAN028475		ST1213	lin3	food	0	0	0	0	0	0	0	0	0	0	0	0	0	0	0	0	0	0	0	0	0	0	0	0	0	0	0	0	0	0	0
PNUSAL000290		CC434	lin3	cinical	0	0	0	0	0	0	0	0	0	0	0	0	0	0	0	0	0	0	0	0	0	0	0	0	0	0	0	0	0	0	0
PNUSAL000456		novel	lin3	clinical	0	0	0	0	0	0	0	0	0	0	0	0	0	0	0	0	0	0	0	0	0	0	0	0	0	0	0	0	0	0	0

## Sheet: Sheet1
Strain Name	Serotype	Lineage	isolation Source	Plasmid (1=present, 0=absent)
PNUSAL000368	1/2b, 3b, 7	lin1	clinical	0
PNUSAL000355	1/2b, 3b, 7	lin1	clinical	1
PNUSAL000426	1/2b, 3b, 7	lin1	clinical	0
PNUSAL000276	1/2b, 3b, 7	lin1	clinical	1
PNUSAL000451	1/2b, 3b, 7	lin1	clinical	0
PNUSAL000422	1/2b, 3b, 7	lin1	clinical	0
PNUSAL000395	1/2b, 3b, 7	lin1	clinical	0
PNUSAL000036	1/2b, 3b, 7	lin1	clinical	0
PNUSAL000467	1/2b, 3b, 7	lin1	clinical	0
PNUSAL000128	1/2b, 3b, 7	lin1	clinical	1
PNUSAL000246	1/2b, 3b, 7	lin1	clinical	0
CFSAN012733	1/2b, 3b, 7	lin1	clinical	1
CFSAN012735	1/2b, 3b, 7	lin1	clinical	1
MOD1_LS149	1/2b, 3b, 7	lin1	clinical	1
FSL-R2-503	1/2b, 3b, 7	lin1	clinical	1
SLCC5850	1/2b, 3b, 7	lin1	clinical	0
CFSAN004302	1/2b, 3b, 7	lin1	food	1
CFSAN008331	1/2b, 3b, 7	lin1	food	1
CFSAN012370	1/2b, 3b, 7	lin1	food	1
CFSAN018399	1/2b, 3b, 7	lin1	food	0
CFSAN018401	1/2b, 3b, 7	lin1	food	0
CFSAN028363	1/2b, 3b, 7	lin1	food	1
CFSAN028373	1/2b, 3b, 7	lin1	food	1
CFSAN028442	1/2b, 3b, 7	lin1	food	0
CFSAN028465	1/2b, 3b, 7	lin1	food	0
CFSAN028471	1/2b, 3b, 7	lin1	food	0
CFSAN028476	1/2b, 3b, 7	lin1	food	1
CFSAN028533	1/2b, 3b, 7	lin1	food	1
CFSAN028697	1/2b, 3b, 7	lin1	food	1
CFSAN028733	1/2b, 3b, 7	lin1	food	0
CFSAN028737	1/2b, 3b, 7	lin1	food	1
CFSAN028805	1/2b, 3b, 7	lin1	food	0
CFSAN028815	1/2b, 3b, 7	lin1	food	1
CFSAN028817	1/2b, 3b, 7	lin1	food	1
CFSAN028833	1/2b, 3b, 7	lin1	food	0
CFSAN028894	1/2b, 3b, 7	lin1	food	0
CFSAN001179	4b, 4d, 4e	lin1	clinical	0
PNUSAL000550	4b, 4d, 4e	lin1	clinical	1
PNUSAL000385	4b, 4d, 4e	lin1	clinical	0
PNUSAL000015	4b, 4d, 4e	lin1	clinical	0
PNUSAL000019	4b, 4d, 4e	lin1	clinical	0
PNUSAL000022	4b, 4d, 4e	lin1	clinical	0
PNUSAL000443	4b, 4d, 4e	lin1	clinical	0
PNUSAL000046	4b, 4d, 4e	lin1	clinical	0
PNUSAL000104	4b, 4d, 4e	lin1	clinical	0
PNUSAL000435	4b, 4d, 4e	lin1	clinical	0
PNUSAL000485	4b, 4d, 4e	lin1	clinical	1
PNUSAL000089	4b, 4d, 4e	lin1	clinical	0
PNUSAL000402	4b, 4d, 4e	lin1	clinical	0
PNUSAL000363	4b, 4d, 4e	lin1	clinical	0
PNUSAL000042	4b, 4d, 4e	lin1	clinical	0
PNUSAL000108	4b, 4d, 4e	lin1	clinical	1
PNUSAL000446	4b, 4d, 4e	lin1	clinical	0
PNUSAL000318	4b, 4d, 4e	lin1	clinical	1
PNUSAL000047	4b, 4d, 4e	lin1	clinical	0
PNUSAL000309	4b, 4d, 4e	lin1	clinical	0
CFSAN012703	4b, 4d, 4e	lin1	clinical	0
CFSAN012712	4b, 4d, 4e	lin1	clinical	0
MOD1_LS114	4b, 4d, 4e	lin1	clinical	0
CFSAN002244	4b, 4d, 4e	lin1	food	0
CFSAN002245	4b, 4d, 4e	lin1	food	0
CFSAN002345	4b, 4d, 4e	lin1	food	0
CFSAN028781	4b, 4d, 4e	lin1	food	0
CFSAN028791	4b, 4d, 4e	lin1	food	0
CFSAN028797	4b, 4d, 4e	lin1	food	0
CFSAN028803	4b, 4d, 4e	lin1	food	0
CFSAN028822	4b, 4d, 4e	lin1	food	0
CFSAN028896	4b, 4d, 4e	lin1	food	0
CFSAN028898	4b, 4d, 4e	lin1	food	0
CFSAN028900	4b, 4d, 4e	lin1	food	0
CFSAN028902	4b, 4d, 4e	lin1	food	0
F2365	4b, 4d, 4e	lin1	food	0
PNUSAL000017	4bv	lin1	clinical	0
PNUSAL000479	4bv	lin1	clinical	0
PNUSAL000137	4bv	lin1	clinical	0
PNUSAL000374	4bv	lin1	clinical	0
CFSAN002349	4bv	lin1	food	0
CFSAN028468	lineage I	lin1	food	1
FSL-J2-071	lineage III	lin1	clinical	1
PNUSAL000151	1/2a, 3a	lin2	clinical	1
PNUSAL000492	1/2a, 3a	lin2	clinical	1
PNUSAL000026	1/2a, 3a	lin2	clinical	0
PNUSAL000255	1/2a, 3a	lin2	clinical	0
PNUSAL000322	1/2a, 3a	lin2	clinical	0
PNUSAL000378	1/2a, 3a	lin2	clinical	0
PNUSAL000096	1/2a, 3a	lin2	clinical	0
PNUSAL000561	1/2a, 3a	lin2	clinical	0
PNUSAL000563	1/2a, 3a	lin2	clinical	0
PNUSAL000335	1/2a, 3a	lin2	clinical	0
PNUSAL000115	1/2a, 3a	lin2	clinical	0
PNUSAL000391	1/2a, 3a	lin2	clinical	0
PNUSAL000414	1/2a, 3a	lin2	clinical	1
PNUSAL000292	1/2a, 3a	lin2	clinical	0
PNUSAL000334	1/2a, 3a	lin2	clinical	0
PNUSAL000107	1/2a, 3a	lin2	clinical	0
PNUSAL000011	1/2a, 3a	lin2	clinical	0
PNUSAL000037	1/2a, 3a	lin2	clinical	0
PNUSAL000148	1/2a, 3a	lin2	clinical	0
PNUSAL000149	1/2a, 3a	lin2	clinical	0
PNUSAL000195	1/2a, 3a	lin2	clinical	0
PNUSAL000447	1/2a, 3a	lin2	clinical	0
PNUSAL000144	1/2a, 3a	lin2	clinical	0
PNUSAL000553	1/2a, 3a	lin2	clinical	0
PNUSAL000166	1/2a, 3a	lin2	clinical	1
CFSAN012744	1/2a, 3a	lin2	clinical	0
CFSAN004341	1/2a, 3a	lin2	food	1
CFSAN018397	1/2a, 3a	lin2	food	1
CFSAN022990	1/2a, 3a	lin2	food	1
CFSAN022991	1/2a, 3a	lin2	food	1
CFSAN022992	1/2a, 3a	lin2	food	1
CFSAN022994	1/2a, 3a	lin2	food	1
CFSAN022998	1/2a, 3a	lin2	food	1
CFSAN028356	1/2a, 3a	lin2	food	1
CFSAN028357	1/2a, 3a	lin2	food	1
CFSAN028365	1/2a, 3a	lin2	food	1
CFSAN028369	1/2a, 3a	lin2	food	1
CFSAN028374	1/2a, 3a	lin2	food	1
CFSAN028414	1/2a, 3a	lin2	food	1
CFSAN028417	1/2a, 3a	lin2	food	1
CFSAN028440	1/2a, 3a	lin2	food	1
CFSAN028459	1/2a, 3a	lin2	food	1
CFSAN028463	1/2a, 3a	lin2	food	1
CFSAN028489	1/2a, 3a	lin2	food	1
CFSAN028799	1/2a, 3a	lin2	food	1
CFSAN028801	1/2a, 3a	lin2	food	1
CFSAN028807	1/2a, 3a	lin2	food	1
CFSAN028811	1/2a, 3a	lin2	food	1
CFSAN028813	1/2a, 3a	lin2	food	1
CFSAN002350	1/2a, 3a	lin2	food	0
CFSAN004329	1/2a, 3a	lin2	food	0
CFSAN004330	1/2a, 3a	lin2	food	1
CFSAN004332	1/2a, 3a	lin2	food	0
CFSAN004339	1/2a, 3a	lin2	food	1
CFSAN012529	1/2a, 3a	lin2	food	0
CFSAN013584	1/2a, 3a	lin2	food	0
CFSAN013586	1/2a, 3a	lin2	food	0
CFSAN018246	1/2a, 3a	lin2	food	0
CFSAN018332	1/2a, 3a	lin2	food	0
CFSAN018384	1/2a, 3a	lin2	food	0
CFSAN018387	1/2a, 3a	lin2	food	0
CFSAN022387	1/2a, 3a	lin2	food	0
CFSAN023701	1/2a, 3a	lin2	food	0
CFSAN028298	1/2a, 3a	lin2	food	0
CFSAN028359	1/2a, 3a	lin2	food	0
CFSAN028412	1/2a, 3a	lin2	food	0
CFSAN028415	1/2a, 3a	lin2	food	0
CFSAN028460	1/2a, 3a	lin2	food	1
CFSAN028469	1/2a, 3a	lin2	food	0
CFSAN028538	1/2a, 3a	lin2	food	1
CFSAN028542	1/2a, 3a	lin2	food	1
CFSAN028761	1/2a, 3a	lin2	food	0
CFSAN028785	1/2a, 3a	lin2	food	1
CFSAN028795	1/2a, 3a	lin2	food	1
CFSAN028819	1/2a, 3a	lin2	food	0
EGD	1/2a, 3a	lin2	food	0
SLCC7179	1/2a, 3a	lin2	food	0
PNUSAL000025	1/2c, 3c	lin2	clinical	1
PNUSAL000190	1/2c, 3c	lin2	clinical	0
PNUSAL000306	1/2c, 3c	lin2	clinical	0
SLCC2378	1/2c, 3c	lin2	clinical	0
CFSAN012532	1/2c, 3c	lin2	food	0
CFSAN022987	1/2c, 3c	lin2	food	1
CFSAN028372	1/2c, 3c	lin2	food	1
CFSAN013587	1/2c, 3c	lin2	food	1
CFSAN013596	1/2c, 3c	lin2	food	0
CFSAN018386	1/2c, 3c	lin2	food	0
CFSAN018393	1/2c, 3c	lin2	food	1
CFSAN022996	1/2c, 3c	lin2	food	1
CFSAN028665	1/2c, 3c	lin2	food	1
CFSAN028783	1/2c, 3c	lin2	food	1
EGD-e	1/2c, 3c	lin2	food	0
CFSAN028472	atypical	lin2	food	1
PNUSAL000188	lineage II	lin2	clinical	0
PNUSAL000442	lineage II	lin2	clinical	0
PNUSAL000360	lineage II	lin2	clinical	0
PNUSAL000361	lineage II	lin2	clinical	0
