# Supplementary material for: Genes significantly associated with lineage II food isolates of Listeria monocytogenes
Source: BMC Genomics. 2018 Sep 25;19:708. doi: 10.1186/s12864-018-5074-2 (PMC6157050; doi:10.1186/s12864-018-5074-2)
Supplement: Supplementary file 7 — List of eight significant genes, their homologues, and sequence accessions. (XLSX 18 kb) [file 12864_2018_5074_MOESM7_ESM.xlsx]

## Sheet: Sheet1
Additional File 7. Significant genes in lineage II
Gene Name (PROKKA)	Homologue	Sequence	locus tag
cadC	1	ATGACTGTAGATATTTGCGAAATTACTTGTATTGATGAAGAAAAAGTAAAACGGGTGAAGACTGGACTGGAAACCGTAGAAGTTACAACTATCAGTCAAATATTTAAAATTCTGTCTGATGAAACAAGGGTTAAAATTGTGTATGCATTACTGACAGAAAATGAACTTTGTGTATGCGATCTAGCTAATATTGTCGAAGCAACAGTTGCCGCTACGTCCCACCATTTACGCTTTTTAAAGAAGCAAGGGATTGCGAACTATCGAAAAGATGGAAAGCTTGTTTATTATTCTCTTGCGAATGAAAGGGTTAGAGATCGGATAAAACTTATATTACTTAATTTTGAAGGAGTGGGAGTCTAA
cadC	2	ATGAATAATGAAATTTGTGAAATAACTTGTATTCATGAAGACAAAGTTAATCGTGCTAAATCTAAACTAGCAAACTTTGATACTCCGTCAGTAAGTGGTTTCTTTAAAATATTGTCAGATGAAAATCGACTTAAAATTGTACATGCTTTAGTTCATGAAGATGAGCTATGTGTTTGTGATATTGCTAATATCATTGATGCTTCGGTCGCAACAACTTCACACCATCTGAACTCCTTAAAAAAATTGGGAGTAGTTGATAGTCACAAGGATGGTAAGTTAGTCTACTATTTTATTAAAAATATCAAAATCTTAAATCTTATGGAGCTTGGCGTAAATTTTAAAGAAGAGGTGCTAGCATGA
cadC	3	TTAAAGTACAATATCTTTGATTAATGTTTCAACTAAAGAATTATTTAATGAATAATAGACCATTTTTCCTATTTTTTTATTTTGAACTACTCCAGCTTTACTTAGTATCTTAAGATGGTGTGAAGTAGTCGCTACTGTTGATTTCACAATGATTGAAATATCACAGACACATAATTCCTTTTCCAAAGTTAATGCATAGGCAATAGTTAACCTAGTTTCTTCAGATAGGGCTTTAAAAATTTGGCTAATATCGCTAATTTTTTTATCTTCTAATGATGTTTGAATTTTTTGAACCTTTTCCTCATCAAAACAGGTTATTTCACAAATGTCATTCAC
cadC	4	ATGAATAAACAAGAATTGATCTGTGATTGCGATGTTATACATAAAGAAGTTGTAGAGAAAGTGAAAGAAGTGATGCCTGAAAAACAAGCAATAACTAATTTAACTAGTTTATATAAGGCATTTGCAGATAAAACTAGATTGGAAATACTGTATGCATTACACGAGAGTGAAATGTGTGTTTGTGATTTGGCTGTGTTGCTGAATATGACGAAATCGGCAATTTCTCATCAATTAAAAACTTTAAGGCTCGCTAATCTGGTAAAAAACAGACGTGAGGGTAAGATTGTGTATTATTCACTTACTGACAAACATGTGTATGAAATTTTCGAACAAAGTTTCAAGCATGTAGCAGAATGA
cadC	5	ATGAAAAACGAAATTTGTGAAATCTCATGTGTTCATGAAGATAAAGTTTTACTAGGAAAAGAAAAGTTACAAACTGAGGATATTTCGAGCTTAAAAAGTGTCTTCAAAATTTTAGCTGATGAGAATCGCTTAAAAATTATCTACGCCCTAAGTTATGAGGATGAATTATGTGTATGTGATATCGCAGCAACTATCGAGGCAACCGTGGCAACAACCTCACACCATTTATTATCATTGAAAAAAAATGGAATTGTTGTGAGTCGGAAAGTAGGGAAATTGGTTTATTACTCTATCAAGAATGATAAATTTGTCCAACTACTAAATTCCAAACTGTATTTAGAAGATGAGGTGCTAGTATGA
cadC	6	ATGAATAGACAAGAATTGATATGTGATTGTGATGTTATACATGAAGAAGTCGTAGAGAAAGTTAAAAAAGCAATGCCTCAAAAACAAACTATTGCTAGTTTGAGTAATTTATACAAGACATTTGCAGATAAAACTAGATTAGAAATACTATATGCACTAAATGAAAGTGAAATGTGTGTTTGTGATTTAGCTGTTTTGCTTAACATGACAAAATCGGCAATTTCTCATCAATTAAAAACGTTAAGACTTGCTAATCTGGTAAAGAATAGACGAGAGGGTAAGATTGTGTATTATTCACTTGCTGATGAACATGTCTATAAAATTTTTGAACAAAGTTTCAAGAATATAACAGAATAA
cadC	7	ATGATTAAGAAAGATACTTGTGAAATTTATTGTTATGACGAAGAAAAGGTCAATCGAATACAAGGTAATTTACAGACAGTAGATATTTCTAGTGTTGCCCAAATGTTAAAAGCGATTGCAGATGAAAATAGAGCAAAAATTACCTATGCTTTGTGTCAAGATGACGAACTGTGTGTGTGTAATATAGCAAATATTATAGGTATTACGGTTGCAAATGCCTCTCATCACCTGCGAACGCTCCATAAGCAAGGAATTGTTAAGTTTCGAAAAGAGGGAAAACTTGCATTTTATTCATTAGATGATGAGCATATCAGACAAATTATGATGATTGCATTAGCACATAAGAAAGAGGTGAAGAGCAATGTCTAG
cadA	1	ATGGCAGAAAAGACTGTTTATAGAGTTGATGGATTAAGCTGTACAAATTGTGCGGCCAAATTTGAACGGAATGTAAAAGAAATTGAGGGTGTAACAGAAGCTATTGTAAACTTTGGCGCATCAAAAATCACGGTAACAGGTGAAGCAAGTATTCAACAAGTTGAACAGGCTGGAGCATTTGAACACTTGAAAATCATTCCAGAGAAAGAATCTTTTACTGATCCAGAGCACTTTACTGACCATCAATCGTTTATTAGAAAAAATTGGCGATTATTGCTTTCTGGATTATTTATTGCAGTGGGGTATGCGTCACAGATCATGAATGGGGAGGACTTTTATCTTACTAATGCACTATTTATTTTTGCAATTTTCATAGGAGGCTATTCTCTCTTTAAGGAA…
cadA	2	ATGAGTGAGAAAATGACCGAAAAAACCTATCGAATAGAAGGATTAAGCTGTACAAATTGTGCAGGTAAATTTGAAAAAAATGTAAAGCAGTTGCCAGGAGTTACGAGTGCAACAGTAAACTTTGGTGCAAGTAGGATTTCAGTAGAAGGCCAAACAACAATTGAAGAACTCGAAGAAGCGGGAGCCTTCGAAAATCTTATCATTCGTGATGATCAAGAAAATGATGAACAAGTTAGATCAAAAGAGTCTTTTATTAAACGGAATATCGCTTTAATCATCTCTCTTGGTTTTATACTTGTTGCTGTGATTTCCCAACTATCATTGGGCGAAGATCATTTATTAACGAAAGCTCTTTATATATTGGCAATAATAATTGGTGGATTTGATTTATTTAAAGAA…
cadA	3	ATGAGTAAAGCGAGTAAACAAACAACATACCGTGTAGACGGTATGTCTTGTACGAATTGTGCAGGAAAGTTTGAAAAAAATGTTAAAAACCTTGAGGGTGTAACTGATGCAAAGGTTAATTTTGGAGCAGGAAAGATTTCAGTTTATGGAGAAACTTCCATCAGTCAAATTGAAAAAGCAGGAGCATTTGAAAATCTAAGAGTCACTGATGAAAAAGATTATTCAAGTAAACCTGCTAAGAAAGAATCCTTTCTTAAGAAAAATTGGCATTTAGTTGTCTCAATTATTTTTATTATACTAGCCTTTATTTCTCAGAATATTAGTGGTGAAGATTCAACGACAACTATCATCTTGTATGTTATTGCAATTGTGGTTGGTGGATTTAATTTATTTAAAGAG…
cadA	4	ATGAAGAAAGAGTATATTTTAGAGGGGTTAACTTGTGCAAACTGCGCAGGGAAAATTGAGAATGACGTTAAGAAAATAAGCGGTATAGAAAATGTGACACTTAACTTAATGAATACGACGTTAGCATTTGATAAGAAAGATGACAACGGTCTTGATGAAGAAATCGAAAAAATCGTGCATACGTACGAACCAGAAGTTGGTGTTTTTCCTAAACAGGAATATAAAAAAGAACCAACAAAAAATTTGAGTCTTAAAGATAATAAGATTTTTCTTCGACTAGTAGTTGGTGCAATTATACTTATATTTGCAGTTATAGCCAACATGCAAGACGGTATAAATGATTGGTTGAAGTTAGCGTTATTCTTAATCAGTTATGCAATTCTTGGTGGAGATGTATTG…
cadA	5	ATGAGTGAAAAAAAACAAGTCTATCGGGTTGAAGGATTGAGCTGTACGAATTGTGCGGCAAAATTCGAAAAAAATGTTTCTCAAATACCAAAAGTTACCGATGCAAAAGTAAATTTCGGTGCCGGAAAAATCTCTATCGAAGGCGAAGCGACTATTGCGGAAATTGAAGCTGCAGGAGCTTTTGAGAATCTTAAAGTTCAGTCCGAACATGATACAGAACCTCGCATTGAAACAAAAGAGCCTTTTGTGAAAAGAAACTGGAACCTATTGGTTTCACTGTTTTTAATTATTTTGGCATTAGGATCTCAAGTAGTTAACGGTGAAGATGCGCTATTAACAGAAGGATTATTTATACTAGCGATTATTATCGGCGGATTTAGTTTGTTTAAAGAAGGATTT…
cadA	6	ATGTTGAAAAAGGAATATATATTAGAAGGATTAACTTGTGCAAACTGTGCAGGAAAAATAGAACGTGATGTGAAAAAAATAAGTGGTGTTGAAAATGTTAGCTTGAATTTAATGAATACGACATTAGCTCTGGACAAAAAAAATGATTCAGGACTAGATTCAAAAATTGAAGAAATCGTTCATAAATACGAGCCAGAAGTTGATGTTTTCCCGAAACAAGAATACAAAAAAGAATCCGAAAATAATTTCAATCTTAAAGATAATAGTATTTTCTTTCAGTTAGTGTTTGGGGCAATTATCTTTGTAATCGCAGTGATTGTTAATAGGCAGGAAGGTATTGATGATTGGATGAAATTAGGACTTTTCTTAGTTAGCTACGCAATTCTAGGTGGAAATGTC…
cadA	7	ATGTCTAGTGAGAAAGCAAAACTATCTGAAGAAGAAATGAAAGCCTATCGTGTTCAAGGATTTACTTGTACTAACTGTGCAGCCATTTTTGAAAATAATGTTAAAGAACTTCCCGGTGTTCAGGATGCGAAAGTAAACTTCGGAGCATCTAAAGTTTATGTTAAAGGGACTACAACAATTGAAGAATTAGAAAAAGCAGGAGCATTTGAAAATTTAAAAATTCGAGATGAAAAAGAACAAAGGGTAGAGCGAGAGCCTTTTTGGAAGCAGAAAGAAAACATTAAAGTATATATATCAGCTCTTTTACTTGTGGTTAGTTGGTTCTTAGGAGAGCAGTATGGTGAGGAGCATGTTCTACCGTCAATTGGTTATGCAGCGTCCATTTTAATCGGTGGATAT…
hypothetical protein 1	1	ATGAATAAAAAAGAGTTTATTGATTTTGCTAGAGAAAATTTACTTTCTTCTCATCAAGCAAGACATATCACAGGCCAATCAAGAGCAGCGTTTAATCAATCCGTTACAAATGGTTATTTGAAACCAGCTTTAGAGTTAAAAGAATCTGATACACGGGTACTGCGTCTTTATTTTCAAGATGAAGTCATTGCCTATAAAGAAAAGATGTCCGACTGGCAAGCAGCACGCAAAAAATAA
hypothetical protein 1	2	ATGGAAAACAAAGAACTCCAGGATTGGATATACGAAAATTTACTTACACGACAAGAAGCAATGAAAATTACGAAACAATCAAAACCAGCCTTCGATCAATCGATCAGAACCGGTCTTATTCAACCCTTTTTTCAAAAAGGGGAACAACGTCAAATGATACGACTATATCTCAAACAAGATATAGAAGCCTATGCAGCTAGAATAGCCGAAAGACAGGCAAAGTCTCGAAACAGTAAAAACTAA
hypothetical protein 1	3	ATGGATCGTCAACTTTTCATTGAATATGCAAAAAATAATTTAGTTTCGACACATGAAGCT AGACAAATTACAGAGCAGTCTTTAAATGCTTTTAAACAATCTGTTCGAACTGGAAAATTA AAACCGGCTTTAGAAATACCAGAATCAGATAAACGTATTATCCGTCTTTTCTTTCGAGAT GATGTTGTAGCCTATAAGGATAAGATGGCCGACTGGCAAGCAGCACGGAAAAAGTAA
hypothetical protein 2	1	ATGAGTAAAATAACAGCAGGTATTGTATTAAAGACAAAATTTATTGTTCCGAATAGTCCATTAAACAAGTCGAAACAATATTGGCCAAATTATATCAAATATATTGATCGTGATGAAGCCGTTCGTAATGCGCATTATAAAGAATTTAGTTTGATTGGTAATGAAGAAGAACGTGCAGAAGAAGATAAGGAACGGAATAAAAAATATATTGATTATATGGGCAATCCGCAAAAAACATCTGGCTTATTTACAGAGGGAAAAACCAGACTGACAGCAGCTGAAAAGAAAAAATATAAATCGGCTTTTCAAACTGCCCAAGATAATAATAGTGTTATGTTTCAACATGTTATCAGTTTTGATAATGATTGGTTAGCGAAACAAGGTATTTATGATCCGAGC…
hypothetical protein 2	2	ATGCATAAGGTGAAGTCAGGGGTCAATATCATGTATAAATTTGCCTTATCAAATTCCAAAACATTTCAAGAATATATTGATTATATCGATCGTAATGAGGCAACAAGGAATCAGCATGCTGATAAATTTTCTTTGTTTAATGAGTATATGGGAAATCCAGCAAAAACATCTGCACTCTTTACAGCAGACCACGATAACTTGAGTGATGAGAAGAAAAAAGATTTAAAAAAGTCTTTTGAATCGGCACAAGAAAAAGGCAGCATCATGTGGCAAGATGTTATCAGCTTTGATCCGTATTTTTTAGAAGAACAAGGACTGTATAACCGGGAAACAAAAGAGATCGATCAGATTAAAATAAGAGAGATTACAAGGAACATGATGCAGGCAGTTTTGAAGCGA…
hypothetical protein 2	3	ATGAGTAAGATTACCGCCGGTATTGTTTTAGCGACGAAATTTATTGTCCCAAACAGTCCATTAAATAAGTCGAAGAAATACTGGTCAAACTATATCAAATATATTGATCGTGATGAAGCCGTTCGAAACGAGCATTACAAAGAATTTAGCATGATTGGTAATGAAGAAGAGCGTACGGAAGAGGAAAAAGAACGGAATAAAAAATATATCGATTATATGGGAAATCCGAAAAAAACATCTGGTTTATTTACAGAAGGAAAACCGAAGTTGACACAAGCTGAAAAGAAAAAATATAAAGATGCGTTCCAAACTGCAGAAAAAAATAACAGCGTTATGTTCCAGCATGTTATCAGTTTTGATAACGAGTGGTTGGCTAAACAAGGTATTTATGATCCGAAG…
hypothetical protein 3	1	ATGGCTTATCGAGATCGAGGCATGCAAAAGTGGCAAGGCATGATTCTATCTGAACATACAGAACAACTAGAACAAGCAAAAAGAAAATTATCCTGGCTACCGCAGCAAACTGAAGAATGCCTGGTACAAATTCTAAGCTATGCGGTTACAAAGCAGCATGCTATAACGATACAACGACTTACAGAAGATGAAAATGGTTATCCCCTACCCTTTGTGGTAGGTAGAATCGTTGGCGTGGAAGACGATCGTATTTATCTTAGAGATATGGCTGGAGAGATCACTGTGTTGACATTTGACGATCTCAATCATATTTCAGAAGGGACAATCGAAAAATGGTACAGGTAG
hypothetical protein 3	2
ebrB	1	GAAAGGGTATGTTGCATTAGGAATTGCGATTATTGGTGAAATATTCGGAACATCTATGTTGAAATTATCTGAAGGATTTACGAATATATACCCCACAATTGGAGTAGCAATTGGCTTCTTCATAGCGTTCTATACATTATCATTGTCTTTAAAAACTTTGCCTTTAAGTTTAGCTTACGCAATCTGGTCAGGTGTAGGAACAGCTCTGACAGCTTTAATAGGTGTTTTGGTGTGGAATGAACCATTTAACATTCTTACATTTATTGGTTTAGTTATGATTGTCGGTGGAGTAATTATACTTAATCAAAGATCTGCTGACACGAAAACAAGCACTTCTCATTAA
ebrB	2	ATGTCATATCTATATTTAGCACTTGCAATAGTGGGGGAAATTATTGGCTCTTCCTTATTAAAAGCATCTGAAGGCTTTTCAAAACTCTTTCCTACAATAGGGGTAATAATAGCTTTCGTTGTTTCTTTTTTCTTTTTATCATTATCGCTAAAAACAATCCCCTTAAACACTGCATATTCATTATGGTCAGGTTTAGGACTTGTTTTAACCACAATAATCTCAGTTTTAATTTGGAAAGAAAAACTTAACATGGCTAGCATTGCAGGAATTACACTAATTCTTGCAGGAGTTGTAATATTAAACTTGTTCGGACCTGGCCACGGAGAACCTGATCATAAAGCAAGTGAAACTATTACAATTAATGAAGAGTGA
ebrB	3	ATGGGATATATATTTTTGGGGCTCGCGATTCTAGGTGAACTCTTGGGAACGAATTTGTTAAAAGCTTCAAACGGATTCAGTTCGCTTTGGGAAACTGTGGGGTCTTTAGTTTCATACGGTGCAAGTTTTTATTTTTTAGCATTAGCTATGAAAACTATAAACTTGAATGTTGCTTACGCTTTATGGGCTGGCTTAGGAATTGTATTGACAACTGTTTTGGCAGTAGTCGTTTGGAAAGAATCTATTAATCTGAGCAGCGTCTTAGGAATTGTATTAATTTTGTCAGGAGTTGTCGTTTTAAACTTGTATGGTCCTGGTCATTAA
ebrB	4	ATGCCATATTTATATTTGTTATTATCAATAGTCAGTGAAGTAATAGGCAGTGCATTTTTAAAATCTTCAGACGGTTTCTCAAAATTATATCCAACTATAACAACAATCATTTCATTCCTTATTTGTTTTTATTTTCTGAGTAAAACTATGCAACATTTACCACTTAATATTACTTACGCAAGTTGGGCAGGTTTAGGATTAGTATTAACAACAATTGTTTCAGTTCTTATTTTCAAAGAACAAATAAATTTAATAAGCATTATTTCAATTATTTTAATAATATTTGGTGTTGTTTTACTAAACACATTCGGATCATCACACTAA
regulatory gene	1	ATGTCAGCAAAAAAACAGGACAAAAGAGCGCATCTGCTAAATGCTGCAATAGAACTCTTAGGTTCAAACGATTTTGATACTTTGACATTAGAAGCAGTCGCAAAGCAAGCCAATGTTAGC AAAGGTGGTTTATTGTATCATTTCCCCTCAAAAGAAGCATTATATGCTGGAATAACTGAACTTATTTTTCAAGACTTTGTATACCGATTTAATGAATTAGCTGAGAATGATCCTATAGAAAAAGAAAATGGACTCGCGCCTTAATACATGCATACACTGATGATTTAAACAATTCTCAAGTTCTAAATATAGCATCTCATTCTTTTTCGAAATTGAATCCTACTGTTACAGAAAACATCCTCGTCCACTTCGAGTATATTCAATCAAAAATTGATGAG…
regulatory gene	2	TTGACTGCTGCGTCTGAAATTGTGAAAGAAGAAGGAGTTGTAAAACTTACTTTAGAGGCGGTTGCCCAAAGGGCTGGTGTTAGTAAAGGCGGATTATTATACCATTACCCTAGTAAAGAAGCATTAATTAAAGGAATGGTGGAAGATTGGACAAATAATTTTTTCGAAAGCATTAAAACGTTAGTTAATAAGGATAGTAAAGAAACAGGAAAATGGAATAGAGCTTATATTAATACAACATTATTCGATTTAGATAATAACAACAACAAAAATCTAAGCTCAGCACTAATGGCTGCTATGTTTATAAATCCAGATTTATTGGATGATTACAAGCAAAAATACGATATTTTGCATACCAAGTTACTAAACGATGGGATTGATCCACTCAAAATAACAATG…
qac	1	ATGAATCCATATGTATTATTAATTGGCGCAATCTTATTTGAAGTATTCGGAAGTTCTATGATGAAGGCATCAAATGGCTTTAAGAAATTAGTCCCTACAGTTGGTTTAGTAATAGGTATGGGGAGTGCTTTTTACCTTCTCTCCAAAGCATTAGAACACATTCCGTTAGGAACTGCTTAT GCAATATGGTCTGGTGGAGGAACTGCTCTTACTGCGATTGTTGGTATTCTTGTTTGGAAA GAAAAGTTTAATCTAAAAATATTACTTGGCTTACTAATCATTATAGCTGGTGTTGTGGTA CTTAAATTGTCTCATTAA
qac	2	ATGAATCCATATGTATTATTAATTGGCGCAATCTTATTTGAAGTATTCGGAAGTTCTATGATGAAGGCATCAAATGGCTTTAAGAAATTAGTCCCTACAGTTGGTTTAGTAATAGGTATGGGGAGTGCTTTTTACCTTCTCTCCAAAGCATTAGAACACATTCCGTTAGGAACTGCTTATGCAATATGGTCTGGTGCAGGAACTGCTCTTACTGCGATTGTTGGTATTCTTGTTTGGAAA GAAAAGTTTAATCTAAAAATATTACTTGGCTTACTAATCATTATAGCTGGTGTTGTGGTACTTAAATTGTCTCATTAA
qac	3	ATGCCATATTTATATTTGTTATTATCAATAGTCAGTGAAGTAATAGGCAGTGCATTTTTAAAATCTTCAGACGGTTTCTCAAAATTATATCCAACTATAACAACAATCATTTCATTCCTTATTTGTTTTTATTTTCTGAGTAAAACTATGCAACATTTACCACTTAATATTACTTACGCAAGTTGGGCAGGTTTAGGATTAGTATTAACAACAATTGTTTCAGTTCTTATTTTCAAAGAACAAATAAATTTAATAAGCATTATTTCAATTATTTTAATAATATTTGGTGTTGTTTTACTAAACACATTCGGATCATCACACTAA
