# Supplementary material for: Genes significantly associated with lineage II food isolates of Listeria monocytogenes
Source: BMC Genomics. 2018 Sep 25;19:708. doi: 10.1186/s12864-018-5074-2 (PMC6157050; doi:10.1186/s12864-018-5074-2)
Supplement: Supplementary file 9 — List of outbreak isolates. (XLSX 11 kb) [file 12864_2018_5074_MOESM9_ESM.xlsx]

## Sheet: Sheet1
Additional File 9. List of outbreak isolates
Genome	Serovar/Lineage	Metadata	Genbank accession
10403S	1/2a/II		NC_017544
J0161	1/2a/II	2000 U.S. multistate turkey deli outbreak. Clinical	NC_017545.1
L1846	1/2a/II	2010 Louisiana head cheese outbreak. Clinical	NZ_CP007688.1
L2074	1/2a/II	2010 Texas celery outbreak. Clinical	NZ_CP007689.1
L2676	1/2a/II	2011 U.S. multistate cantaloupe outbreak. Clinical	NZ_CP007685.1
IZSAM Lm15 17439	1/2a/II	2008 Italy outbreak. Clinical	NZ_CP013919.1
08-5578	1/2a/II	2008 Canada deli meat outbreak. Clinical	NC_013766.2
2012-L5240	1/2a/II	2012 U.S. multistate ricotta cheese outbreak. Clinical	JNGO00000000.1
3230TP3	1/2a/II	2009-10 Austria/Germany acid curd cheese outbreak. Food	ERR538094
F4235	1/2a/II	1987 Pennsylvania outbreak. Clinical	JNGK00000000.1
HPB5415	1/2a/II	2008 Canada deli meat outbreak. Food	JOKV00000000.1
J2818	1/2a/II	2000 U.S. multistate turkey deli outbreak. Food	AARX00000000.2
L10-10	1/2a/II	2009-10 Austria/Germany acid curd cheese outbreak. Clinical	ERR538115
L1023	1/2a/II	2009 U.S. multistate cheese outbreak. Clinical	JNGN00000000.1
L1118	1/2a/II	2009 U.S. multistate sprout outbreak. Clinical	JNGQ00000000.1
L23-09	1/2a/II	2009-10 Austria/Germany acid curd cheese outbreak. Clinical	ERR538125
LIS0087	1/2a/II	2011 U.S. multistate cantaloupe outbreak. Environmental	SRR3644931
Lm_3163	1/2a/II	2005 Switzerland cheese outbreak. Clinical	NZ_CP013722.1
Lm_N1546	1/2a/II	2011 Switzerland ham outbreak. Clinical	NZ_CP013724.1
QOC2	1/2a/II	2009-10 Austria/Germany acid curd cheese outbreak. Clinical	CBVW000000000.1
2015TE19005-1355	II	2014-16 Italy outbreak	NZ_CP014261.1
Finland_1998	3a/	1998 Finland butter outbreak	NC_017547.1
BL9302	4b/I	1987 Pennsylvania outbreak. Clinical	SRR1814376
CFSAN006122	4b/I	2013 U.S. multistate French-style cheese outbreak. Food	NZ_CP007600.1
CFSAN010068	1/2b/I	2013 U.S. Hispanic style cheese outbreak. Food	NZ_CP014250.1
CFSAN023463	4bv/I	2014 U.S. multistate stone fruit outbreak. Food	NZ_CP012021.1
CLIP_80459	4b	outbreak	NC_012488.1
F2365	4b/I	1985 California cheese outbreak. Clinical	NC_002973.6
F4233	1/2b/I	1987 Pennsylvania outbreak. Clinical	JMUA00000000.1
G4599	1/2b/I	1993 Italy rice salad gastroenteritis outbreak	JPTX00000000.1
G6054/R2-503	1/2b/I	1994 Illinois chocolate milk gastroenteritis outbreak	JPTW00000000.1
H7969	4b/I	1998 U.S. multistate hot dog outbreak. Clinical	SRR3707879
HPB2262	4b/I	1997 Italy corn gastroenteritis outbreak	AATL00000000.2
J1-003J1	4b/I	1981 Canada coleslaw outbreak. Clinical	SRR1814363
J1-112	4b/I	1976 France Anjou outbreak. Clinical	SRR1814389
J1-116J1	4b/I	1987-89 U.K. pÃ¢tÃ© outbreak. Clinical	SRR1814378
J1-119	4b/I	1985 California cheese outbreak. Clinical	SRR1814334
J1-123	4b/I	1983-87 Switzerland cheese outbreak. Clinical	SRR1814365
J1-129J1	4b/I	1987-89 U.K. pÃ¢tÃ© outbreak. Clinical	SRR1814364
J1-220	4b/I	1979 Boston vegetable outbreak	NC_021829.2
J1703J1703	4b/I	2002 U.S. multistate turkey deli outbreak. Clinical	SRR3707894
L2624	1/2b/I	2011 U.S. multistate cantaloupe outbreak. Clinical	NZ_CP007686.1
L312	4b/I	Cheese outbreak	NC_018642.1
L4508	4b	Austria jelly pork
LI0521A	4b/I	1983 Boston cheese outbreak
LL195	4b/I	1983-87 Switzerland cheese outbreak. Clinical	NC_019556.1
N2306	4b/I	2013-14 Switzerland salad outbreak. Clinical	NZ_CP011004.1
N3-008N3	4b/I	1981 Canada coleslaw outbreak. Food	SRR3707731
N3-013	4b/I	1987-89 U.K. pÃ¢tÃ© outbreak. Food	SRR3707715
PNUSAL000815	4b/I	wholesome soy
PNUSAL001123__1 (paired)-1.fa	4b/I	Oasis cheese	SRR1695789 (should be an assembly?)
PNUSAL002959 - name other than CDC ID?	4b/I	Vulto creamery
R2-502	1/2b/I	1994 Illinois chocolate milk gastroenteritis outbreak	NC_021838.1
R2-583	4b/I	1983 Boston milk outbreak. Clinical	SRR3707880
?	4b/I	Karoun
